# Supplementary material for: Substantial changes in the depth distributions of benthic invertebrates in the eastern Kattegat since the 1880s
Source: Ecol Evol. 2018 Aug 29;8(18):9426–38. doi: 10.1002/ece3.4395 (PMC6194265; doi:10.1002/ece3.4395)
Supplement: Supplementary file 2 [file ECE3-8-9426-s002.xlsx]

## Sheet: Legend Table S2
Table S 2. Species primary data from each decade. First column in table 1880s gives indications (1) of which species occur in both old and recent time. Data from the 1880s are binary i.e. presence (1) absence (0) of species at each site. Data from the 1990s and 2000s are sums of individuals from 5x 0.1m2 grabs for species at each site, but only binary data are used in the analyses.

## Sheet: 1880s
	Site id	428	427	413	223	426	437	212	415	416	417	414	431	499	43	217	235	508	419	241	429	497	418	425	498	423	473	33	430	507	319	224	454	31	316	317	424	36	449	320	44	470	239	37	240	318	453	466	469
0ldrec	Depth (m)	21.045	22.875	26.535	28.365	28.365	28.365	29.28	29.28	29.28	29.28	30.195	30.195	30.195	31.11	31.11	31.11	31.11	32.025	32.94	32.94	34.77	36.6	36.6	37.515	40.26	40.26	42.09	42.09	42.09	43.92	44.835	44.835	45.75	45.75	45.75	45.75	47.58	47.58	49.41	51.24	52.155	53.07	54.9	54.9	54.9	54.9	54.9	54.9
1	Abra nitida	0	0	1	0	0	0	0	0	1	1	0	0	1	0	1	0	0	0	0	0	1	0	1	0	1	1	1	0	1	0	0	0	1	0	0	0	1	0	1	1	0	1	1	0	0	0	0	0
1	Abra prismatica	0	0	0	0	0	0	0	0	0	0	0	0	0	0	0	0	0	0	0	0	0	0	0	0	0	0	0	0	0	0	0	0	0	0	1	0	0	0	0	0	0	0	0	0	0	0	0	0
1	Acanthocardia echinata	1	1	1	1	1	1	1	1	1	1	1	1	1	0	1	0	0	1	1	0	0	0	0	0	0	0	1	0	0	0	0	0	0	0	0	0	0	0	1	0	0	0	0	0	0	0	0	0
	Aclis minor	0	1	0	0	0	0	1	0	0	0	0	0	1	0	0	0	0	0	0	0	0	0	0	0	0	0	0	0	0	0	0	0	0	0	0	0	0	1	0	0	0	0	0	0	0	0	0	0
1	Acteon tornatilis	0	0	0	0	0	0	0	0	0	0	0	0	1	0	1	0	0	0	0	0	0	0	0	0	0	0	0	0	0	0	0	0	0	0	0	0	0	0	0	0	0	0	0	0	0	0	0	0
	Aequipecten opercularis	0	0	1	0	0	0	0	0	0	1	0	0	0	0	0	0	0	0	1	0	0	0	0	0	0	0	0	0	0	0	1	0	0	0	0	0	1	0	0	0	0	0	0	0	0	0	0	0
	Akera bullata	0	0	0	1	0	0	1	0	0	0	0	0	1	0	0	0	0	0	0	0	0	0	0	0	0	0	0	0	0	0	0	0	0	0	0	0	0	0	0	0	0	0	0	0	0	0	0	0
	Amauropsis islandica	0	0	0	0	0	0	0	0	0	0	0	0	1	0	0	0	0	0	0	0	0	0	0	0	0	0	0	0	0	0	0	0	0	0	0	0	0	0	0	0	0	0	0	0	0	0	0	0
1	Ampelisca brevicornis	1	0	0	1	0	1	0	0	0	1	0	0	0	0	0	0	0	0	0	0	0	0	0	0	0	0	0	0	0	0	0	0	0	1	0	0	0	0	0	0	0	0	0	0	0	0	0	0
1	Ampelisca macrocephala	1	1	0	0	1	0	0	0	0	0	0	0	0	0	0	0	0	0	0	0	0	0	0	0	0	1	0	0	0	0	0	0	0	0	0	0	0	0	0	0	1	0	0	1	1	1	1	0
	Ampelisca spinipes	0	0	0	0	0	0	0	0	0	0	0	0	0	0	0	0	0	0	0	0	0	0	0	0	0	1	0	0	0	0	0	0	0	0	0	0	0	0	0	0	0	0	0	0	0	0	0	0
1	Ampelisca tenuicornis	0	0	1	1	0	1	1	0	0	1	0	0	1	1	1	0	0	0	1	0	0	0	0	0	0	1	1	0	0	1	0	0	0	1	1	0	0	1	0	0	0	1	1	0	1	0	1	1
1	Amphitrite cirrata	0	0	0	0	1	0	0	0	0	0	0	0	1	0	0	0	0	0	0	0	0	0	0	0	0	0	0	0	0	0	0	0	0	0	0	0	0	0	0	0	0	0	0	0	0	0	0	1
1	Amphiura chiajei	0	0	1	0	1	0	0	1	1	0	1	0	0	1	0	0	1	0	1	1	1	1	1	1	1	0	1	1	1	1	1	0	1	1	1	1	1	0	1	1	1	0	1	0	1	1	0	1
1	Amphiura filiformis	0	1	1	0	1	0	0	1	1	1	1	0	0	0	0	1	0	0	1	0	0	0	1	0	1	0	0	0	1	0	0	0	1	1	1	0	0	1	1	0	1	0	0	0	0	0	1	0
	Anapagurus chiroacanthus	0	0	0	0	0	0	1	0	0	0	0	1	1	1	1	0	0	1	0	0	0	0	0	0	1	1	0	0	0	0	0	0	0	0	1	0	0	0	0	0	0	0	0	0	0	0	0	0
	Anapagurus laevis	0	0	0	0	0	0	0	0	0	0	0	0	0	0	0	0	0	0	0	0	0	0	0	0	0	0	0	0	0	0	0	0	0	0	0	0	0	0	0	0	0	1	0	0	0	0	0	0
	Angulus pygmaeus	0	0	0	1	0	0	0	0	0	0	0	0	0	0	0	0	0	0	0	0	0	0	0	0	0	0	0	0	0	0	0	0	0	0	0	0	0	0	0	0	0	0	0	0	0	0	0	0
1	Anobothrus graciIis	0	0	0	0	0	0	0	0	0	0	0	1	1	0	0	0	0	0	1	0	0	0	0	0	0	0	0	0	0	0	0	0	1	0	0	0	0	0	0	0	0	0	0	0	0	0	0	0
	Anomia ephippium	0	0	0	0	0	0	0	0	0	0	0	0	0	0	0	0	0	0	0	0	0	0	0	0	0	0	0	0	0	0	0	0	0	0	0	0	1	0	0	0	0	0	0	0	0	0	0	0
1	Antalis entale	0	0	0	1	0	0	1	0	0	0	0	0	1	1	0	1	0	0	1	0	0	0	0	0	0	1	1	0	0	0	0	0	0	1	1	0	1	0	0	0	0	0	1	0	0	0	0	0
1	Aphrodita aculeata	0	0	0	0	0	0	0	0	0	0	0	0	1	0	0	0	0	0	0	0	0	0	0	1	0	0	0	0	1	0	0	0	0	0	0	0	1	0	0	0	0	0	0	0	0	0	1	1
1	Aporrhais pespelecani	1	1	1	1	0	0	1	1	1	1	1	1	1	0	1	0	0	1	0	0	0	0	0	0	0	1	0	0	0	1	1	0	0	1	0	0	0	0	0	0	0	1	0	0	0	0	0	0
	Apseudes spinosus	0	0	0	0	0	0	0	0	0	0	0	0	0	0	0	0	1	0	0	0	0	0	0	0	0	0	0	0	0	0	0	0	0	0	0	0	0	0	0	0	0	0	0	0	0	0	1	0
	Araphura brevimanus	0	0	0	0	0	0	0	0	0	0	0	0	0	0	0	0	0	0	0	0	0	0	0	0	0	0	0	0	0	0	0	0	0	0	1	0	0	0	0	0	0	0	0	0	1	0	0	0
1	Arctica islandica	1	1	0	0	0	1	1	0	0	1	0	0	1	1	1	1	0	1	1	1	1	0	0	0	1	1	0	0	1	0	0	1	0	0	0	1	1	0	0	0	0	0	0	0	0	0	1	0
1	Astacilla longicornus	0	0	0	0	0	0	0	0	0	0	0	0	0	0	0	0	0	0	0	0	0	0	0	0	0	0	0	0	0	0	0	0	0	0	0	0	0	0	0	0	0	0	0	0	0	0	0	0
1	Astarte elliptica	0	0	0	0	0	0	0	0	0	0	0	1	0	0	0	0	1	0	0	0	0	0	0	0	0	0	0	0	0	0	0	0	0	1	0	0	0	0	0	0	0	0	0	0	0	0	0	0
1	Astarte montagui	0	0	0	0	0	0	0	0	0	0	0	1	0	0	1	0	0	1	0	0	0	0	0	0	0	0	0	0	0	0	0	0	0	0	0	0	0	0	0	0	0	0	0	0	0	0	0	0
	Astarte sulcata	0	0	0	0	0	0	0	0	0	0	0	0	1	0	0	0	0	0	0	0	0	0	0	0	0	1	0	0	0	0	0	0	0	0	0	0	1	0	0	0	0	1	0	0	0	0	0	0
	Asterias rubens	0	0	1	0	0	1	1	1	1	1	1	0	1	1	1	0	0	1	1	0	0	0	0	0	0	1	0	0	0	0	0	0	0	1	1	0	0	0	0	0	0	0	0	0	0	0	0	0
1	Astropecten irregularis	0	1	1	1	0	1	1	1	1	1	1	1	1	0	1	0	0	1	0	0	0	0	0	0	0	0	1	0	0	0	0	0	0	1	0	0	0	0	0	0	0	0	0	0	0	0	0	0
1	Autonoe longipes	0	0	1	0	0	0	0	0	0	0	0	0	0	0	0	0	0	0	0	0	0	0	0	0	0	0	0	0	0	0	0	0	0	0	0	0	0	0	1	0	0	0	0	0	0	0	0	0
1	Bela brachystoma	0	0	0	1	0	1	1	0	0	0	0	0	0	0	0	0	0	1	0	0	0	0	0	0	0	0	0	0	0	0	0	0	0	1	0	0	0	0	1	0	0	0	0	0	0	0	0	0
	Bela trevelyana	0	0	1	0	0	0	0	0	0	0	0	1	1	0	0	0	0	0	0	0	0	0	0	0	0	0	0	0	0	0	0	0	0	0	0	0	1	0	0	0	0	1	0	0	0	0	0	0
	Bittium reticulatum	0	0	0	1	0	0	0	0	0	0	0	0	0	0	0	0	0	0	0	0	0	0	0	0	0	0	0	0	0	0	0	0	0	0	0	0	0	0	0	0	0	0	0	0	0	0	0	0
	Boreotrophon truncatus	0	0	0	0	0	0	0	0	0	1	0	0	0	1	0	0	0	0	0	0	0	0	0	0	0	0	0	0	0	0	0	0	0	0	0	0	0	0	0	0	0	0	0	0	0	0	0	0
1	Brada villosa	0	0	0	0	0	0	0	0	0	0	0	0	0	0	0	0	0	0	0	0	0	0	0	0	0	0	0	0	0	0	0	0	0	0	0	0	0	0	0	0	0	0	0	0	0	0	0	0
1	Brissopsis lyrifera	0	1	1	0	1	0	0	1	1	0	1	1	1	0	1	1	0	1	1	1	1	1	1	1	1	1	0	1	1	1	1	1	1	1	0	1	1	1	0	1	1	1	0	1	1	1	1	1
1	Buccinum undatum	1	1	1	0	0	1	0	1	1	1	1	0	0	0	0	0	1	1	0	0	0	1	0	0	0	0	0	0	1	1	0	0	0	0	0	1	0	0	0	0	0	0	0	0	0	0	0	0
1	Byblis gaimardii	0	0	0	0	0	0	0	0	0	0	0	0	0	0	0	0	0	0	0	0	0	0	0	0	0	0	0	0	0	0	1	0	0	0	1	0	0	0	0	0	1	1	1	0	1	0	1	0
1	Calocaris macandreae	0	0	0	0	0	0	0	0	0	0	0	0	0	0	0	0	0	0	0	0	0	0	0	0	0	0	0	0	0	0	0	0	0	0	0	0	0	0	0	0	1	0	0	0	0	0	0	0
1	Chaetoderma nitidulum	0	1	0	0	0	0	0	0	0	0	0	0	0	0	0	0	0	0	1	0	1	0	0	1	0	0	0	0	0	0	0	0	0	1	0	0	0	0	0	0	0	0	0	0	0	0	0	0
1	Chaetopterus norvegicus	0	0	0	0	0	0	0	0	0	0	0	0	0	0	0	0	0	0	0	0	0	0	0	0	0	0	0	0	0	0	0	0	0	0	0	0	0	0	0	0	0	0	0	0	0	0	0	1
1	Chaetozone setosa	0	0	0	0	0	0	0	0	0	0	1	1	0	0	0	0	0	0	0	0	0	0	0	0	1	0	0	0	1	0	0	0	0	0	0	0	0	0	0	0	0	0	1	0	1	0	0	0
1	Chamelea striatula	0	0	0	0	0	0	1	0	0	0	0	0	0	0	0	0	0	0	1	0	0	0	0	0	0	0	0	0	0	0	0	0	0	0	0	0	0	0	0	0	0	0	0	0	0	0	0	0
1	Cheirocratus sundevalli	0	0	0	1	0	0	0	0	0	1	0	0	0	0	0	0	0	0	0	0	0	0	0	0	0	0	0	0	0	0	0	0	0	0	0	0	0	0	0	0	0	0	0	0	0	0	0	1
1	CirratuIus cirratus	0	0	0	0	0	0	0	0	0	0	0	0	0	0	0	0	0	0	0	0	0	0	0	0	0	0	0	0	0	0	0	1	0	0	0	0	0	0	0	0	0	0	0	0	0	0	0	0
	Cirratulus caudatus	0	0	0	0	0	0	0	0	0	0	0	0	0	0	0	0	0	0	0	0	0	0	0	0	0	0	0	0	0	0	0	1	0	0	0	0	0	0	0	0	0	0	0	0	0	0	0	0
	Clelandella miliaris	0	0	0	0	0	0	0	0	0	0	0	0	0	0	0	0	1	0	0	0	0	0	0	0	0	0	0	0	0	0	0	0	0	0	1	0	0	0	0	0	0	0	0	0	0	0	0	0
	Colus jeffreysianus	0	0	0	0	0	1	0	0	0	1	0	0	0	0	1	0	0	0	0	0	0	0	0	1	0	1	0	0	1	0	0	0	0	0	0	0	0	0	0	0	0	1	0	0	0	0	0	0
1	Corbula gibba	1	0	0	1	0	1	1	0	0	0	0	0	0	0	0	0	0	0	1	0	0	0	0	0	0	1	1	0	0	0	0	0	0	1	1	0	0	0	0	0	0	0	0	0	0	0	0	0
1	Crangon allmanni	0	0	0	0	0	0	0	0	0	0	0	0	0	0	0	0	0	0	0	0	0	0	0	0	0	0	0	1	0	1	0	0	0	0	0	0	0	0	0	0	0	0	0	0	0	0	0	0
	Crassicorophium crassicorne	0	0	0	0	0	1	0	0	0	0	0	0	0	0	0	0	0	0	0	0	0	0	0	0	0	0	0	0	0	0	0	0	0	0	0	0	0	0	0	0	0	0	0	0	0	0	0	0
	Crenella decussata	1	0	0	0	0	0	0	0	0	0	0	0	0	0	0	0	0	0	0	0	0	0	0	0	0	0	0	0	0	0	0	0	0	0	0	0	0	0	0	0	0	0	0	0	0	0	0	0
	Cuspidaria cuspidata	0	1	0	1	0	0	0	0	0	0	0	0	1	0	0	0	0	0	1	0	0	0	0	0	0	1	1	0	0	0	0	0	0	1	1	0	0	0	0	0	0	0	0	0	0	0	0	0
1	Cylichna cylindracea	1	0	0	1	0	1	1	0	0	0	0	0	0	0	0	0	0	0	1	0	0	0	0	0	0	0	0	0	0	0	0	0	0	0	1	0	0	1	0	0	0	0	0	0	0	0	0	0
	Dexamine spinosa	0	0	1	0	0	0	0	0	0	0	0	0	0	0	0	0	0	0	0	0	0	0	0	0	0	0	0	0	0	0	0	0	0	0	0	0	0	0	0	0	0	0	0	0	0	0	0	0
1	Diaphana minuta	0	0	0	0	0	0	0	0	0	0	0	0	0	0	0	0	0	0	0	0	0	0	0	0	0	0	0	0	0	0	0	0	0	0	0	0	0	0	0	1	0	0	0	0	0	0	0	0
	Diastylis cornuta	0	0	0	0	0	0	1	0	0	0	0	0	1	0	0	0	0	0	0	0	0	0	0	0	0	1	0	0	0	0	0	0	0	0	0	0	0	0	0	0	0	0	1	0	0	0	0	0
1	Diastylis laevis	0	0	0	1	0	0	1	0	0	0	0	0	0	0	0	0	0	0	1	0	0	0	0	0	0	0	0	0	0	0	0	0	0	0	0	0	0	0	0	0	0	0	0	0	0	0	0	0
1	Diastylis lucifera	0	0	1	0	0	0	0	0	0	0	0	0	0	0	0	0	0	0	0	0	0	0	0	0	0	0	0	0	0	0	0	0	0	0	0	0	0	0	0	0	0	0	0	0	0	0	0	0
1	Diastylis rathkei	1	0	1	0	1	0	0	0	0	0	0	0	0	0	0	0	0	0	0	0	0	0	0	0	0	0	0	0	0	0	0	0	0	0	0	0	0	0	0	0	0	0	0	0	0	0	0	0
1	Diastylis tumida	0	0	1	0	0	0	0	0	0	0	0	0	0	0	0	0	0	0	0	0	0	0	0	0	0	0	0	0	0	0	0	0	0	0	1	0	0	0	0	0	0	0	0	0	0	0	0	0
	Diastyloides biplicatus	0	0	0	0	0	0	1	0	0	0	0	0	1	0	0	0	0	0	0	0	0	0	0	0	0	0	0	0	0	0	0	0	0	0	0	0	0	0	0	0	0	0	0	0	0	0	0	0
1	Diplocirrus glaucus	0	0	0	0	1	0	0	0	0	0	0	0	0	0	0	0	0	0	0	0	0	0	0	0	0	1	0	0	1	0	0	0	0	0	0	0	1	0	0	0	0	0	1	0	0	0	1	1
1	Dosinia lupinus	1	0	0	0	0	0	0	0	0	1	0	0	0	0	1	1	0	0	0	0	0	0	0	0	0	0	1	0	0	0	0	0	0	0	0	0	0	0	0	0	0	0	0	0	0	0	0	0
1	Dyopedos monacantha	0	0	0	0	0	0	0	0	0	0	0	0	0	0	0	0	0	0	0	0	0	0	0	0	0	0	0	0	1	0	0	0	0	0	0	0	0	0	0	0	0	0	0	0	0	0	0	0
	Ebalia cranchii	0	0	0	1	0	0	0	0	0	0	0	0	0	0	0	0	0	1	0	0	0	0	0	0	0	1	1	0	0	0	0	0	0	1	0	0	0	0	0	0	0	0	0	0	0	0	0	0
1	Echinocardium cordatum	0	1	0	0	0	1	0	0	0	1	0	0	0	0	1	0	0	1	0	0	0	0	0	0	0	0	0	0	0	0	0	0	0	0	1	0	0	0	0	0	0	0	0	0	0	0	0	0
1	Echinocardium flavescens	0	0	0	0	0	0	0	0	0	0	0	0	1	0	0	0	0	0	0	0	0	0	0	0	0	1	0	0	0	0	0	0	0	0	1	0	0	0	0	0	0	0	0	0	0	0	0	0
1	Echinocyamus pusillus	0	0	0	0	0	0	0	0	0	0	0	0	1	0	0	0	0	0	0	0	0	0	0	0	0	1	1	0	0	0	0	0	0	0	0	0	0	0	0	0	0	0	0	0	0	0	0	0
	Echinus esculentus	0	0	0	0	0	0	0	0	0	0	0	0	0	0	0	0	0	0	1	0	0	0	0	0	0	0	0	0	0	0	0	0	0	0	0	0	0	0	0	0	0	0	0	0	0	0	0	0
	Emarginula fissura	0	0	0	0	0	0	0	0	0	0	0	0	0	1	0	0	0	0	0	0	0	0	0	0	0	0	0	0	0	0	0	0	0	0	0	0	0	0	0	0	0	0	0	0	0	0	0	0
1	Ennucula tenuis	1	0	0	1	0	0	1	0	0	1	0	0	0	0	1	0	0	0	0	0	0	0	0	0	0	0	0	0	0	0	0	0	0	0	1	0	0	0	1	0	0	0	1	0	1	0	0	0
	Ericthonius punctatus	0	0	0	0	0	0	0	0	0	0	0	0	0	0	0	0	0	0	0	0	0	0	0	0	0	0	0	0	0	1	0	0	0	0	0	0	0	0	0	0	0	0	0	0	0	0	0	0
	Ericthonius rubricornis	0	0	0	0	0	0	0	0	0	0	0	0	0	0	0	0	1	0	0	0	0	0	0	0	0	0	0	0	0	0	0	0	0	0	0	0	0	0	0	0	0	0	0	0	0	0	0	0
1	Eriopisa elongata	0	0	0	0	0	0	0	0	0	0	0	0	0	0	0	0	0	0	0	0	0	0	0	0	0	0	0	0	0	0	0	0	0	0	0	1	0	0	0	0	0	0	0	0	0	0	0	0
1	Eteone longa	1	0	0	0	0	0	0	0	0	0	0	0	0	0	0	0	0	0	0	0	0	0	0	0	0	0	0	0	0	0	0	0	0	0	0	0	0	0	0	0	0	0	0	0	0	0	0	0
	Euclymene droebachiensis	0	0	0	0	0	0	0	0	0	0	0	0	0	0	0	0	0	0	0	0	0	0	0	0	0	1	0	0	0	0	0	0	0	0	0	0	0	0	0	0	0	0	0	0	0	0	0	0
1	Eudorella emarginata	0	0	1	0	0	0	0	0	0	0	0	0	1	0	0	0	0	0	1	0	0	0	1	0	0	1	0	0	1	1	0	0	0	0	0	0	0	1	1	0	0	0	1	0	1	0	0	0
1	Eudorella truncatula	0	0	0	0	0	0	1	0	0	0	0	0	0	0	0	0	0	0	0	0	0	0	0	0	0	0	0	0	0	0	0	0	0	0	0	0	0	0	0	0	0	0	0	0	0	0	0	0
	Eugerda glopiceps	0	0	0	0	0	0	0	0	0	0	0	0	0	0	0	0	0	0	0	0	0	0	0	0	0	0	0	0	0	0	0	0	0	0	1	0	0	0	0	0	0	0	0	0	0	0	0	0
	Eulima perversa	0	1	0	0	0	0	0	0	0	0	0	0	1	0	0	0	0	0	0	0	0	0	0	0	0	0	0	0	0	0	0	0	0	0	0	0	0	0	0	0	0	0	0	0	0	0	0	0
	Eulimella acicula	0	1	0	0	0	0	0	0	0	0	0	0	0	0	0	0	0	0	0	0	0	0	0	0	0	0	0	0	0	0	0	0	0	0	0	0	0	0	0	0	0	0	0	0	0	0	0	0
	Eulimella scillae	0	0	0	0	0	0	1	0	0	0	0	0	0	0	0	0	0	0	0	0	0	0	0	0	0	1	0	0	0	0	0	0	0	0	0	0	0	0	0	0	0	0	0	0	0	0	0	0
	Eurynome aspera	0	0	0	1	0	0	0	0	0	0	0	0	0	0	0	0	0	0	0	0	0	0	0	0	0	0	0	0	0	0	0	0	0	0	0	0	0	0	0	0	0	0	0	0	0	0	0	0
	Euspira nitida	0	0	0	1	0	0	0	1	0	0	0	0	1	1	1	0	0	0	0	0	0	0	0	0	0	1	0	0	0	0	0	0	0	1	0	0	0	0	0	0	0	0	0	1	0	0	1	0
	Evalea divisa	0	1	1	0	0	0	0	0	0	0	0	0	1	0	0	0	0	0	0	0	0	0	0	0	0	0	0	0	0	0	0	0	0	0	0	0	0	0	0	0	0	0	0	0	0	0	0	0
	Galathea intermedia	0	0	0	0	0	0	0	0	0	0	0	0	0	0	0	0	0	1	0	0	0	0	0	0	0	0	0	0	0	0	0	0	0	0	0	0	0	0	0	0	0	0	0	0	0	0	0	0
	Gammaropsis maculata	0	0	0	0	0	0	1	0	0	0	0	0	0	0	0	0	0	0	0	0	0	0	0	0	0	0	0	0	0	0	0	0	0	0	0	0	0	0	0	0	0	0	0	0	0	0	0	0
	Gammaropsis nitida	0	0	0	1	0	0	1	0	0	0	0	0	1	0	0	0	0	0	0	0	0	0	0	0	0	0	0	0	0	0	0	0	0	0	0	0	0	0	0	0	0	0	0	0	0	0	0	0
1	Gari fervensis	1	0	0	1	0	1	1	0	0	1	0	1	1	0	0	0	0	1	0	0	0	0	0	0	0	0	0	0	0	0	0	0	0	1	0	0	0	0	0	0	0	0	0	0	0	0	0	0
1	Gattyana cirrhosa	0	0	0	0	0	0	0	0	0	0	0	0	0	0	0	0	0	0	0	0	0	0	0	0	0	0	0	0	0	0	0	0	0	0	0	0	0	0	0	1	0	0	0	0	0	0	0	0
	Glossus humanus	0	0	0	0	0	0	0	0	0	0	0	0	0	0	0	0	0	0	1	0	0	0	0	0	0	0	0	0	0	1	1	0	0	0	0	0	1	0	0	0	0	0	0	0	0	0	0	1
1	Glycera alba	0	0	0	0	0	0	0	0	0	0	0	0	0	0	0	0	1	0	0	0	0	0	0	0	1	0	0	0	1	0	0	0	1	0	0	0	0	0	0	0	0	0	1	0	0	0	0	0
1	Glycinde nordmanni	0	0	0	0	0	1	0	0	0	0	0	0	0	0	0	0	0	0	0	0	0	0	0	1	1	0	0	0	1	0	0	0	0	0	0	0	0	0	0	0	0	0	0	0	0	0	0	0
	Gnathia maxillaris	0	0	1	0	0	0	0	0	0	0	0	0	1	0	0	0	0	0	0	0	0	0	0	0	0	0	0	0	0	0	0	0	0	0	0	0	0	0	1	0	0	0	0	0	1	0	0	0
	Golfingia vulgaris	0	0	0	0	0	0	0	0	0	0	0	0	0	0	0	0	1	0	0	0	0	0	0	0	0	0	0	0	0	0	0	0	0	0	0	0	0	0	0	0	0	0	0	0	0	0	0	0
1	Goniada maculata	1	0	0	0	1	1	0	0	0	0	0	0	0	0	0	0	0	0	1	0	0	0	0	1	1	1	0	0	1	0	0	0	0	0	0	0	1	0	0	0	0	0	1	0	0	0	0	1
	Halirages fulvocinctus	0	0	1	0	0	0	0	0	0	0	0	0	0	0	0	0	0	0	0	0	0	0	0	0	0	0	0	0	0	0	0	0	0	0	0	0	0	0	0	0	0	0	0	0	0	0	0	0
	Hanleya hanleyi	0	0	0	0	0	0	0	0	0	0	0	0	0	0	0	0	0	0	0	0	0	0	0	0	0	0	0	0	0	0	0	0	0	0	1	0	0	0	0	0	0	0	0	0	0	0	0	0
1	Haploops tubicola	0	1	1	0	0	0	0	1	0	1	0	0	1	0	0	0	1	0	1	1	1	0	1	0	0	1	0	0	1	1	0	0	0	0	1	1	0	0	0	0	1	1	0	0	1	0	0	1
1	Harpinia crenulata	0	0	0	0	0	0	0	0	0	0	0	0	0	0	0	0	0	0	0	0	0	0	0	1	0	0	0	0	0	1	0	0	0	0	0	0	0	0	0	0	0	0	0	0	0	0	0	0
	Harpinia plumosa	0	0	0	1	0	1	0	0	0	0	0	0	0	0	0	0	0	0	0	0	0	0	0	0	0	0	0	0	0	0	0	0	0	0	0	0	0	0	0	0	0	0	0	0	0	0	0	1
	Harrimania kupfferi	0	0	0	0	1	0	0	0	0	0	0	0	0	0	0	0	0	0	0	0	0	0	1	0	0	0	0	0	0	0	0	0	0	0	0	0	0	0	0	0	1	0	0	0	0	0	1	0
	Hauchiella tribullata	0	0	0	0	0	0	0	0	0	0	0	0	1	0	0	0	0	0	0	0	0	0	0	0	0	0	0	0	0	0	0	0	0	0	0	0	0	0	0	0	0	0	0	0	0	0	0	0
1	Hemilamprops roseus	0	0	0	0	0	0	0	0	0	0	0	0	1	0	0	0	0	0	0	0	0	0	0	0	0	0	0	0	0	0	0	0	0	0	0	0	0	0	0	0	0	0	0	0	0	0	0	0
	Hiatella rugosa	0	0	0	0	0	0	1	0	0	0	0	0	1	0	0	0	1	0	0	0	0	0	0	0	0	1	0	0	0	1	0	0	0	1	0	0	1	0	0	0	0	1	1	0	0	0	1	0
	Hippasteria phrygiana	0	0	0	0	0	0	0	0	0	0	0	0	0	0	0	0	0	0	0	0	0	0	0	0	0	0	0	0	0	0	1	0	0	0	1	0	0	0	0	0	0	0	0	0	0	0	0	0
	Hippomedon denticulatus	0	0	0	1	0	0	0	0	0	1	0	0	0	0	0	0	0	0	0	0	0	0	0	0	0	1	0	0	0	0	0	0	0	0	0	0	0	0	0	0	0	0	0	0	0	0	0	0
	Inachus dorsettensis	0	0	0	0	0	0	1	0	0	0	0	1	0	0	1	0	0	0	0	0	0	0	0	0	0	0	0	0	0	1	0	0	0	1	0	0	0	0	0	0	0	1	0	0	0	0	0	0
	Iravadia vitrea	0	1	1	0	0	0	0	0	0	0	0	0	0	0	0	0	0	0	0	0	0	0	0	0	0	0	0	0	0	0	0	0	0	0	0	0	0	1	0	0	0	0	0	0	0	0	0	0
1	Kurtiella bidentata	0	0	0	0	0	0	0	0	0	0	0	0	0	0	0	0	0	0	0	0	0	0	0	0	0	0	0	0	0	0	0	0	0	0	0	0	0	1	0	0	0	0	0	0	0	0	0	0
	Lepeta caeca	0	0	0	0	0	0	0	0	0	0	0	0	0	0	0	0	0	0	0	0	0	0	0	0	0	0	0	0	0	0	0	0	0	0	0	0	0	0	0	0	0	0	0	0	0	0	0	1
	Lepidochitona cinerea	0	0	0	0	0	0	0	0	0	0	0	0	0	1	0	0	0	0	0	0	0	0	0	0	0	0	0	0	0	0	0	0	0	0	0	0	0	0	0	0	0	0	0	0	0	0	0	1
	Leptasterias muelleri	1	0	0	0	0	0	0	0	0	0	0	0	1	0	0	0	0	1	0	0	0	0	0	0	0	0	0	0	0	0	0	0	0	0	0	0	0	0	0	0	0	0	0	0	0	0	0	1
1	Leptopentacta elongata	0	0	0	0	1	0	0	0	0	0	0	0	0	0	0	0	0	0	1	0	0	0	0	0	0	0	0	0	0	0	0	0	0	0	0	0	0	0	0	0	0	0	0	0	0	0	0	0
	Leptostylis ampullacea	0	0	1	0	0	0	0	0	0	0	0	0	0	0	0	0	0	0	0	0	0	0	0	0	0	0	0	0	0	0	0	0	0	0	0	0	0	0	0	0	0	0	0	0	0	0	0	0
	Leptosynapta inhaerens	0	0	0	0	0	0	0	0	0	0	0	1	0	0	0	0	0	0	0	0	0	0	0	0	0	0	0	0	0	0	0	0	0	0	0	0	0	1	0	0	0	0	0	0	0	0	0	0
	Leucon acutirostris	0	0	0	0	0	0	0	0	0	0	0	0	0	0	0	0	0	0	0	0	0	0	0	0	0	0	0	0	0	0	0	0	0	0	0	0	0	0	0	0	0	0	0	0	0	0	0	0
1	Leucon nasica	0	0	1	0	0	0	0	0	0	0	0	0	0	0	0	0	1	0	0	0	0	0	0	0	0	0	0	0	1	0	1	0	0	0	0	0	1	0	1	0	1	0	0	0	1	0	0	1
	Leucon nasicoides	0	0	1	0	0	0	0	0	0	0	0	0	0	0	0	0	0	0	0	0	0	0	0	0	0	0	0	0	0	0	0	0	0	0	0	0	0	0	0	0	0	0	0	0	0	0	0	0
	Leucothoe spinicarpa	0	0	0	0	0	0	0	0	0	0	0	0	0	0	0	0	0	0	0	0	0	0	0	0	0	0	0	0	0	0	0	0	0	0	0	0	0	0	1	0	0	0	0	0	0	0	0	0
	Limaria loscombii	0	0	0	0	0	0	0	0	1	0	1	0	1	0	0	0	1	0	0	0	0	0	0	0	0	1	0	0	0	0	0	0	0	0	1	0	0	0	0	0	0	0	0	0	0	0	0	0
	Limatula subauriculata	0	0	0	0	0	0	0	0	0	0	0	0	0	0	0	0	0	0	0	0	0	0	0	0	0	1	0	0	0	0	0	0	0	0	0	0	0	0	0	0	0	1	0	0	0	0	0	0
1	Liocarcinus depurator	0	0	0	0	0	0	0	0	0	0	0	1	0	0	0	0	0	1	1	0	0	0	0	0	1	0	0	0	0	0	0	0	0	0	0	0	0	0	1	0	0	1	0	0	1	0	0	0
	Liocarcinus holsatus	0	0	0	0	0	0	0	0	0	0	0	0	0	0	0	0	0	0	0	0	0	0	0	0	0	0	0	0	0	0	0	0	0	0	0	0	0	0	0	0	0	0	0	0	0	0	0	0
	Liostomia afzelii	0	1	0	0	0	0	0	0	0	0	0	0	0	0	0	0	0	0	0	0	0	0	0	0	0	0	0	0	0	0	0	0	0	0	0	1	0	0	0	0	0	0	0	0	0	0	0	0
	Lucinoma borealis	0	0	0	0	0	1	0	0	0	1	0	0	0	0	0	0	0	1	0	0	0	0	0	0	0	0	0	0	0	0	0	0	0	0	0	0	0	0	0	0	0	0	0	0	0	0	0	0
	Luidia sarsi	0	0	1	0	0	1	0	1	1	0	1	1	1	0	1	0	0	1	0	0	0	0	0	0	0	0	0	0	0	1	0	0	0	0	1	0	0	0	0	0	0	0	0	0	0	0	0	0
	Lunatia montagui	0	0	0	0	0	0	0	0	0	0	0	0	0	0	0	0	0	0	0	0	0	0	0	0	0	0	0	0	0	0	0	0	0	0	0	0	0	0	0	0	0	0	0	0	0	0	0	0
	Lunatia pallida	0	0	0	0	0	0	0	0	0	1	0	0	0	0	0	0	1	0	0	0	0	0	0	0	0	0	0	0	0	0	0	0	0	0	0	0	0	0	0	0	0	0	0	0	0	0	0	0
	Lyonsia norwegica	0	0	0	0	0	0	1	0	0	0	0	0	1	1	1	0	0	0	0	0	0	0	0	0	0	1	0	0	0	0	0	0	0	1	1	0	0	0	0	0	0	0	0	0	0	0	0	0
1	Lysilla loveni	0	0	0	0	0	0	0	0	0	0	0	0	0	0	0	0	0	0	0	0	0	0	0	0	0	0	0	0	0	0	0	0	1	0	0	0	0	0	0	0	0	0	0	0	0	0	0	0
1	Macoma calcarea	1	0	0	0	0	1	0	0	0	0	0	0	0	0	0	0	0	0	0	0	0	0	0	0	0	0	0	0	0	0	0	0	0	0	0	0	0	0	0	0	0	0	0	0	0	0	0	0
1	Maera loveni	0	0	0	0	0	0	0	1	0	0	0	0	0	0	0	1	0	0	0	0	0	0	0	0	0	1	1	0	0	0	1	0	0	0	0	0	0	0	0	0	0	0	0	0	0	0	0	0
1	Maldane sarsi	0	0	0	0	1	0	0	0	0	0	0	0	0	0	0	0	0	0	0	0	0	0	0	0	0	1	0	1	0	0	0	0	0	0	0	1	0	0	0	0	0	0	0	0	0	0	0	0
1	Mangelia attenuata	0	0	0	1	0	0	0	0	0	0	0	0	0	0	0	0	0	0	0	0	0	0	0	0	0	1	0	0	0	0	0	0	0	0	0	0	0	0	0	0	0	0	0	0	0	0	0	0
	Mangelia costata	0	0	0	0	0	0	0	0	0	0	0	0	1	1	1	0	0	0	0	0	0	0	0	0	0	0	0	0	0	0	0	0	0	0	0	0	0	0	0	0	0	0	0	0	0	0	0	0
	Marthasterias glacialis	0	0	1	0	0	0	0	0	0	0	0	0	0	0	0	0	0	0	0	0	0	0	0	0	0	0	0	1	0	0	0	0	0	0	0	0	0	0	0	0	0	0	0	0	0	0	0	1
1	Medicorophium affine	0	0	0	0	0	1	0	0	0	0	0	0	0	0	0	0	0	0	0	0	0	0	0	0	0	0	0	0	0	0	0	0	0	0	0	0	0	0	0	0	0	0	0	0	0	0	0	0
1	Melanella polita	0	0	0	1	0	0	1	0	0	0	0	0	1	0	0	0	0	0	0	0	0	0	0	0	0	1	0	0	0	0	0	0	0	0	0	0	0	0	0	0	0	0	0	0	0	0	0	0
1	Melinna cristata	0	0	0	0	0	0	0	0	0	0	0	0	0	0	0	0	0	0	0	0	0	0	0	0	0	0	1	0	0	0	0	0	0	0	0	0	0	0	0	0	0	0	0	0	0	0	0	0
	Melita dentata	0	0	0	0	0	0	0	0	0	1	0	0	0	0	0	0	0	0	0	0	0	0	0	0	0	0	0	0	0	0	0	0	0	0	0	0	0	0	0	0	0	0	0	0	0	0	0	0
	Melphidippa goesi	0	0	0	0	0	0	1	0	0	0	0	0	1	0	0	0	0	0	0	0	0	0	0	0	0	0	0	0	0	0	0	0	0	0	0	0	0	0	0	0	0	0	0	0	0	0	0	0
1	Modiolus modiolus	0	0	0	0	0	0	0	0	0	0	0	1	0	0	0	0	0	1	0	0	0	0	0	0	0	1	0	0	0	0	0	0	0	0	0	0	0	0	0	0	0	0	0	0	0	0	0	0
	Modiolus phaseolinus	0	0	0	0	0	0	0	0	0	0	0	0	0	1	0	0	1	0	0	0	0	0	0	0	0	0	0	0	0	0	0	0	0	0	0	0	0	0	0	0	0	0	0	0	0	0	0	0
	Monia patelliformis	0	0	0	0	0	0	0	0	0	0	0	0	0	0	0	0	0	0	0	0	0	0	0	0	0	0	0	0	0	0	0	0	0	0	0	0	1	0	0	0	0	0	0	0	0	0	0	1
	Montacuta substriata	0	0	0	0	0	0	0	0	0	1	0	0	0	0	0	0	0	0	0	0	0	0	0	0	0	0	0	0	0	0	0	0	0	0	0	0	0	0	0	0	0	0	0	0	0	0	0	0
1	Musculus niger	1	1	1	0	0	0	1	0	0	0	0	0	0	0	1	0	0	0	0	0	0	1	0	0	0	0	0	0	0	0	0	0	0	1	0	0	1	0	0	0	0	0	1	0	0	0	0	0
1	Mya truncata	0	0	0	0	0	0	0	0	0	0	0	0	0	0	0	0	0	1	0	0	0	0	0	0	0	0	0	0	0	0	0	0	0	0	0	0	0	0	0	0	0	0	0	0	0	0	0	0
1	Mysia undata	0	0	0	0	0	0	0	0	0	0	0	1	0	0	0	1	0	0	0	0	0	0	0	0	0	0	1	0	0	0	0	1	0	0	0	0	0	0	0	0	0	1	0	0	0	0	0	0
1	Mytilus edulis	0	0	0	0	0	0	0	0	0	0	0	0	0	0	0	0	0	0	1	0	0	0	0	0	0	0	0	0	0	0	0	0	0	0	0	0	0	0	0	0	0	0	0	0	0	0	0	0
1	Nassarina pygmea	0	0	0	0	0	0	0	0	0	0	0	0	0	0	1	0	0	0	0	0	0	0	0	0	0	0	0	0	0	0	0	0	0	0	0	0	0	0	0	0	0	0	0	0	0	0	0	0
	Natatolana borealis	0	0	0	0	0	1	0	0	0	0	0	0	0	0	0	0	0	0	0	0	0	0	0	0	0	0	0	0	0	0	0	0	0	0	0	0	0	0	0	0	0	1	0	0	0	0	0	0
	Neohela monstrosa	0	0	0	0	0	0	0	0	0	0	0	0	0	0	0	0	0	0	0	0	0	0	0	0	0	0	0	0	0	0	0	0	0	0	0	0	0	0	0	0	0	0	0	0	0	0	0	0
1	Nephtys ciliata	0	0	0	0	0	0	0	0	0	0	0	0	0	0	0	0	0	0	0	0	0	0	0	0	0	0	0	1	0	0	0	0	0	0	0	0	0	0	0	0	0	0	0	0	0	0	0	0
1	Nephtys incisa	0	0	0	0	0	0	0	0	0	0	0	0	0	0	0	0	0	0	1	0	0	0	0	0	0	0	0	0	0	0	0	0	0	0	0	0	0	0	0	0	0	0	0	0	0	0	0	0
1	Nephtys longosetosa	0	0	0	0	0	0	0	0	0	0	0	0	0	0	0	0	0	0	0	0	0	0	0	0	0	0	0	0	0	0	0	1	0	0	0	0	0	0	0	0	0	0	0	0	0	0	0	0
1	Nephtys paradoxa	0	0	0	0	0	0	0	0	0	0	0	0	0	0	0	0	0	0	0	0	0	0	0	0	0	0	0	0	0	0	0	0	0	0	0	0	0	0	0	1	0	0	0	0	0	0	0	0
	Neptunea antiqua	0	0	1	1	1	1	0	1	1	1	1	1	0	0	1	0	0	1	1	0	0	0	0	0	0	1	0	0	0	1	0	0	0	0	0	0	0	0	0	0	0	0	0	0	0	0	0	0
	Nothria conchylega	0	0	0	0	0	0	1	0	0	0	0	0	0	0	0	0	0	0	0	0	0	0	0	0	0	0	0	0	0	0	0	0	0	0	0	0	0	0	0	0	0	0	0	0	0	0	0	0
1	Notomastus latericeus	0	0	0	0	0	0	0	0	0	0	0	0	0	0	0	0	0	0	0	0	1	0	0	0	0	0	0	0	0	0	0	0	1	0	0	0	0	0	0	0	0	1	0	0	0	0	0	0
1	Nucula sulcata	0	0	0	0	0	0	0	0	0	0	0	0	0	0	0	1	0	0	1	0	1	1	1	1	1	0	1	1	1	1	1	0	1	1	0	1	1	1	1	0	1	1	1	1	1	1	1	1
1	Nuculana pernula	0	1	1	0	1	0	0	1	1	0	1	0	0	0	0	0	1	0	0	0	0	1	1	1	1	0	1	0	1	1	0	0	1	1	0	1	1	0	1	1	0	1	1	1	0	0	0	1
	Odostomia sp 1 plicata?	0	0	0	0	0	0	0	0	0	0	0	0	1	0	0	0	0	0	0	0	0	0	0	0	0	0	0	0	0	0	0	0	0	0	0	0	0	1	0	0	0	0	0	0	0	0	0	0
	Odostomia sp 2 turrita? Ev. unidentat/ conspicua	0	0	0	0	0	0	0	0	0	0	0	0	1	0	0	0	0	0	0	0	0	0	0	0	0	0	0	0	0	0	0	0	0	0	0	0	0	0	0	0	0	0	0	0	0	0	0	0
1	Ophelina acuminata	0	0	0	0	0	0	0	0	0	0	0	0	0	0	0	0	0	0	0	0	0	0	0	0	1	0	0	0	0	0	0	0	0	0	0	0	0	0	0	1	0	0	0	0	0	0	0	0
	Ophelina cylindricaudata	0	0	0	0	0	0	0	0	0	0	0	0	0	0	0	0	0	0	0	0	1	0	0	0	0	1	0	0	0	0	0	0	0	0	0	0	0	0	0	0	0	0	0	0	0	0	0	0
1	Ophiocten affinis	1	1	1	0	0	0	0	0	0	0	0	0	0	0	0	0	0	0	0	1	0	0	0	0	0	0	0	0	0	0	0	0	0	0	0	0	0	0	0	0	0	0	0	0	0	0	0	0
	Ophiopholis aculeata	1	0	1	0	1	1	0	1	1	1	1	0	0	1	0	0	0	1	1	0	0	0	0	0	0	0	0	0	0	0	0	0	0	0	0	0	1	0	0	0	0	0	0	0	0	0	0	0
	Ophiothrix fragilis	0	0	0	0	0	0	0	0	0	1	0	0	0	0	1	0	1	0	1	0	0	0	0	0	0	0	0	0	0	0	0	0	0	0	0	0	0	0	0	0	0	0	0	0	0	0	0	0
1	Ophiura albida	1	0	1	0	1	1	0	1	1	1	1	0	1	0	0	0	1	1	1	0	1	0	0	0	0	0	1	1	0	0	0	0	0	1	0	1	1	0	1	0	0	0	0	0	0	0	0	0
1	Ophiura ophiura	1	0	0	0	0	0	0	0	0	0	0	0	0	0	1	0	0	0	0	0	0	0	0	0	0	0	0	0	0	0	0	0	0	0	0	0	0	0	0	0	0	0	0	0	0	0	0	0
1	Ophiura robusta	0	0	1	0	0	0	0	0	1	0	0	0	0	0	0	0	1	0	0	1	0	0	0	0	0	0	0	0	0	0	0	0	0	0	0	0	0	0	0	0	0	0	0	0	0	0	0	0
	Ophiura sarsii	0	0	0	0	0	0	0	0	0	0	0	0	1	0	0	0	0	0	0	0	1	1	0	0	0	0	0	0	0	0	0	0	0	0	0	0	0	0	0	0	0	1	0	0	0	0	0	0
	Ostrea edulis	0	0	0	0	0	0	0	0	0	0	0	0	0	0	0	0	0	0	0	0	0	0	0	0	0	0	0	0	0	0	0	0	0	0	1	0	0	0	0	0	0	0	0	0	0	0	0	0
1	Oxydromus flexuosus	1	0	0	0	0	0	0	0	0	0	1	0	0	0	0	0	0	0	0	0	0	0	0	0	0	0	0	0	0	0	0	0	0	0	0	0	0	0	0	0	0	0	0	0	0	0	0	0
1	Pagurus bernhardus	0	0	0	0	0	1	0	0	0	0	0	0	1	0	0	0	0	0	1	0	0	0	0	1	0	0	0	0	0	0	0	0	0	0	1	0	0	0	0	0	0	0	0	0	0	0	0	0
	Palliolum incomparabile	0	0	0	0	0	0	0	0	1	0	0	1	0	1	0	0	1	0	0	0	0	0	0	0	0	0	0	0	0	0	0	0	0	0	1	0	1	0	0	0	0	0	1	0	0	0	0	0
	Palliolum striatum	0	0	0	0	0	0	0	0	0	0	0	1	0	0	0	0	0	0	0	0	0	0	0	0	0	0	0	0	0	0	0	0	0	0	1	0	1	0	0	0	0	0	0	0	0	0	0	1
1	Palliolum tigerinum	0	0	0	0	0	0	0	0	0	1	0	1	0	1	0	0	1	0	0	0	0	0	0	0	0	0	0	0	0	0	0	0	0	0	1	0	1	0	0	0	0	0	0	0	0	0	0	0
	Pandalina brevirostris	0	0	0	0	0	0	0	0	1	0	0	0	0	0	0	0	1	0	0	0	0	0	0	0	0	0	0	1	0	0	0	0	0	0	0	0	0	0	0	0	0	0	0	0	0	0	0	0
	Pandalus montagui	0	0	0	0	0	0	0	0	0	1	0	0	0	0	0	0	1	0	0	0	0	0	0	0	0	0	0	0	0	0	0	0	0	0	0	0	0	0	0	0	0	0	0	0	0	0	0	0
1	Panthalis oerstedii	0	0	0	0	0	0	0	0	0	0	0	0	0	0	0	0	0	0	0	0	0	0	0	0	0	0	0	0	0	0	0	0	1	0	0	0	0	0	0	0	1	0	0	0	0	0	1	0
	Parthenia indistincta	0	0	0	0	0	0	0	0	0	0	0	0	1	0	0	0	0	0	0	0	0	0	0	0	0	0	0	0	0	0	0	0	0	0	0	0	0	0	0	0	0	0	1	0	0	0	0	0
1	Parvicardium minimum	1	1	1	0	0	1	1	0	0	1	0	1	1	1	1	0	1	0	0	1	0	0	0	0	1	1	1	0	1	1	0	0	0	1	1	1	1	0	1	0	0	0	1	1	1	0	0	0
1	Parvicardium pinnulatum	0	0	1	0	0	0	0	1	1	0	0	0	0	0	0	0	1	0	0	0	0	0	0	0	0	0	0	0	0	0	0	0	0	0	0	0	0	0	0	0	0	0	0	0	0	0	0	0
1	Pectinaria auricoma	0	1	0	0	0	0	0	0	0	0	0	0	0	0	0	0	0	0	0	0	0	0	0	0	0	0	0	0	0	0	0	0	0	0	0	0	0	0	0	0	0	0	0	0	0	0	0	0
1	Pectinaria belgica	0	0	0	0	0	0	0	0	0	0	0	1	0	0	0	0	0	0	0	0	0	0	0	1	0	0	0	0	0	0	1	0	0	0	0	0	0	0	0	0	0	0	0	0	0	0	0	0
1	Phaxas pellucidus	1	1	0	0	0	0	0	0	0	1	0	0	1	0	1	0	0	0	0	0	0	0	0	0	1	1	0	0	0	0	0	0	0	0	0	0	0	0	0	0	0	0	0	0	0	0	0	0
1	Philine scabra	1	0	1	1	0	0	1	0	0	0	0	0	0	0	0	0	0	0	0	0	0	0	0	0	0	1	0	0	1	1	0	0	0	0	1	0	0	0	0	0	0	0	0	0	0	0	0	0
1	Photis longicaudata	0	0	0	0	0	0	0	0	0	0	0	0	1	0	0	0	0	0	0	0	0	0	0	0	0	0	0	0	0	0	1	0	0	0	0	0	0	0	0	0	0	0	0	0	1	0	0	0
	Phylo norvegica	0	0	0	0	0	0	0	0	0	0	0	0	0	0	0	0	0	0	0	0	0	0	0	0	1	0	0	0	0	0	0	0	0	0	0	0	0	0	0	0	0	0	0	0	0	0	0	0
1	Pista cristata	0	0	0	0	0	0	0	0	0	0	0	0	0	0	1	0	0	0	0	0	0	0	0	0	0	0	0	0	0	0	0	0	0	0	0	0	0	0	0	0	0	0	0	0	0	0	0	0
1	Polyphysia crassa	0	1	0	0	1	0	0	1	1	1	1	0	0	0	0	0	1	0	0	0	0	0	0	0	1	0	0	1	0	1	0	0	0	0	0	1	0	0	0	0	1	1	0	0	0	0	1	1
	Pontophilus spinosus	0	0	0	0	0	0	0	0	0	0	0	0	0	0	0	0	0	0	0	0	0	0	0	0	0	0	0	0	0	0	0	0	0	1	0	0	0	0	0	0	0	0	0	0	0	0	0	0
1	Praxillella praetermissa	0	0	0	0	1	0	0	0	0	0	0	0	1	0	0	0	0	0	1	0	0	0	0	0	1	1	1	0	0	0	0	0	0	0	0	0	0	0	0	0	0	0	0	0	0	0	0	0
	Processa edulis edulis	0	0	0	0	0	0	0	0	0	0	0	0	0	1	0	0	1	0	0	0	0	0	0	0	0	0	0	0	0	0	0	0	0	0	0	0	0	0	0	0	0	0	0	0	0	0	0	0
1	Protomedeia fasciata	1	0	0	0	0	0	0	0	0	0	0	0	0	0	0	0	0	0	0	0	0	0	0	0	1	0	0	0	1	0	0	0	0	0	0	0	0	0	0	0	0	0	0	0	0	0	0	0
	Psammechinus miliaris	0	0	1	0	0	0	0	0	0	0	0	0	0	1	0	0	1	0	0	0	0	0	0	0	0	0	0	0	0	0	0	0	0	0	0	0	0	0	0	0	0	0	0	0	0	0	0	0
	Pseudamussium peslutrae	0	0	0	0	0	0	0	1	1	0	1	0	1	1	0	0	1	0	0	1	1	1	1	1	1	1	1	1	1	1	1	0	0	1	1	1	1	0	0	0	0	1	0	1	0	0	0	0
	Pseudotanais forcipatus	0	0	0	0	0	0	0	0	0	0	0	0	0	0	0	0	0	0	0	0	0	0	0	0	0	0	0	0	0	0	0	0	0	0	0	0	0	0	0	0	0	0	0	0	0	0	0	0
	PunctureIla noachina	0	0	0	0	0	0	0	0	0	0	0	0	0	0	0	0	0	0	0	0	0	0	0	0	0	0	0	0	0	0	0	0	0	0	0	0	0	0	0	0	0	0	1	0	0	0	0	1
	Retusa nitidula	0	1	0	0	0	0	0	0	0	0	0	0	1	0	0	0	0	0	0	0	0	0	0	0	0	0	0	0	0	0	0	0	0	0	0	0	0	0	0	0	0	0	0	0	0	0	0	0
1	Rhodine loveni	0	0	1	0	1	0	0	1	0	0	0	0	1	0	0	0	0	0	0	0	0	0	0	0	0	0	0	0	0	0	0	0	0	0	0	1	0	0	0	0	0	0	0	0	0	0	1	0
	Rissoa testae	0	0	1	0	0	0	0	0	0	0	0	0	1	0	0	0	0	0	0	0	0	0	0	1	0	0	0	0	0	0	1	0	0	0	0	0	0	0	1	0	0	0	1	0	1	0	0	0
	Rossia owenii	0	0	0	0	0	0	0	0	0	0	0	0	0	0	0	0	0	0	0	0	0	0	0	0	0	0	0	0	0	0	0	0	0	0	0	0	0	0	0	0	1	0	0	0	0	0	0	0
	Roxania utriculus	0	0	0	0	0	0	0	0	0	0	0	0	0	1	0	0	0	0	0	0	0	0	0	0	0	0	0	0	0	0	0	0	0	1	0	0	0	0	0	0	0	0	0	0	0	0	1	0
	Samytha sexcirrata	0	0	0	0	0	0	0	0	0	0	0	0	0	0	0	0	0	0	0	0	0	0	0	0	0	1	0	0	0	0	0	0	0	0	0	0	0	0	0	0	0	0	0	0	0	0	0	0
1	Saxicavella jeffreysii	0	0	0	0	0	0	0	0	0	0	0	0	0	1	0	0	0	0	0	0	0	0	0	0	0	0	0	0	0	0	0	0	0	0	0	0	0	0	0	0	0	0	0	0	1	0	1	0
1	Scoletoma fragilis	0	0	0	0	0	0	0	0	0	0	0	0	0	0	0	0	0	0	0	0	0	0	0	0	1	1	0	0	0	0	0	0	0	0	0	0	0	0	0	0	1	0	0	0	0	0	0	1
	Scopelocheirus hopei	0	0	0	0	0	0	0	0	0	0	0	0	0	0	0	0	0	0	0	0	0	0	0	0	0	0	0	0	0	0	0	0	0	1	0	0	0	0	0	0	0	0	0	0	0	0	0	0
1	Sige fusigera	0	0	0	0	0	0	0	0	0	0	0	0	0	0	0	0	0	0	0	0	0	0	0	0	0	0	0	0	0	0	0	1	0	0	0	0	0	0	0	0	0	0	0	0	0	0	0	0
	Similipecten similis	0	0	0	1	0	0	1	0	0	0	0	1	0	0	1	0	0	0	0	0	0	0	0	0	0	1	1	0	0	0	0	0	0	1	1	0	0	0	0	0	0	0	0	0	0	0	0	0
	Spatangus purpureus	0	0	0	0	0	1	0	0	0	1	0	0	0	0	0	0	0	0	0	0	0	0	0	0	0	0	0	0	0	0	0	0	0	0	0	0	0	0	0	0	0	0	0	0	0	0	0	0
1	Spiophanes kroyeri	0	0	0	0	0	0	0	0	0	0	0	0	0	0	0	0	0	0	0	0	1	0	0	0	0	1	0	0	0	0	0	0	0	0	0	1	0	0	0	0	0	0	0	0	0	0	0	0
	Spirontocaris spinus	0	0	0	0	0	0	0	0	0	0	0	0	0	0	0	0	0	0	0	0	0	0	0	0	0	0	0	1	0	0	0	0	0	0	0	0	0	0	0	0	0	0	0	0	0	0	0	0
1	Spisula subtrucata	0	2	0	0	0	0	0	0	0	0	0	0	0	0	0	0	0	0	0	0	0	0	0	0	0	0	0	0	0	0	0	0	0	0	0	0	0	0	0	0	0	0	0	0	0	0	0	0
	Streblosoma bairdi	0	0	0	0	0	0	0	0	0	0	0	1	0	0	0	0	0	0	0	0	0	0	0	0	0	1	0	0	0	0	0	0	0	0	0	0	0	0	0	0	0	0	0	0	0	0	0	0
	Strongylocentrotus droebachiensis	0	0	0	0	0	1	0	1	1	0	1	0	0	0	0	0	0	0	1	0	0	0	0	0	0	0	0	0	0	0	0	0	0	0	0	0	0	0	0	0	0	0	0	0	0	0	0	0
	Tectura virginea	0	0	0	0	0	0	0	0	0	1	0	1	0	1	0	0	0	1	0	0	0	0	0	0	0	0	0	0	0	0	0	0	0	0	1	0	0	0	0	0	0	0	0	0	0	0	0	0
1	Tellimya ferruginosa	0	0	0	0	0	0	0	0	0	1	0	0	0	0	0	0	0	0	0	0	0	0	0	0	0	0	0	0	0	0	0	0	0	0	0	0	0	0	0	0	0	0	0	0	0	0	0	0
1	Terebellides stroemi	0	0	0	0	0	0	0	0	0	0	0	0	0	0	0	0	0	0	0	0	1	0	0	0	0	0	0	0	0	0	0	0	1	0	0	0	0	1	0	0	0	0	0	0	0	1	0	0
	Testudinalia testudinalis	0	0	0	1	0	0	0	0	0	0	0	0	0	0	0	0	0	0	0	0	0	0	0	0	0	0	0	0	0	0	0	0	0	0	0	0	0	0	0	0	0	0	0	0	0	0	0	0
	Thelepus cincinnatus	0	0	0	0	0	0	0	0	0	0	0	0	0	0	0	0	0	0	0	0	0	0	0	0	0	0	0	0	0	0	0	0	0	0	0	0	0	0	0	1	0	0	0	0	0	0	0	0
	Themiste lageniformis	0	0	0	0	0	0	0	0	0	0	0	0	0	0	0	0	0	0	0	0	0	0	0	0	0	0	0	0	0	0	0	0	0	0	0	0	0	0	0	0	0	0	0	0	0	0	0	0
1	Thracia convexa	0	0	0	1	0	0	0	0	0	0	0	0	1	0	0	0	0	0	0	0	0	0	0	0	0	0	1	0	0	0	0	0	0	0	0	0	0	0	0	0	0	0	0	0	0	0	0	0
1	Thracia papyracea	0	0	0	0	0	0	0	0	0	1	0	0	0	1	0	0	0	1	0	0	0	0	0	0	0	1	0	0	0	0	0	0	0	0	0	0	0	0	0	0	0	0	0	0	0	0	0	0
1	Thyasira flexuosa	0	0	0	1	1	0	1	0	1	0	1	0	0	0	1	0	0	0	1	1	0	0	0	0	1	1	0	0	1	1	1	0	0	0	0	0	0	0	1	0	1	0	1	0	1	0	1	1
	Timoclea ovata	0	0	0	0	0	0	0	0	0	0	0	0	1	0	0	0	0	0	0	0	0	0	0	0	0	1	0	0	0	1	0	0	0	0	1	0	0	0	0	0	0	1	0	0	0	0	0	0
	Turbonilla rufa	0	1	0	1	0	0	1	0	0	0	0	1	1	0	1	0	0	0	0	0	0	0	0	0	1	0	0	0	0	0	0	0	0	0	0	0	0	0	0	0	0	0	0	0	0	0	0	0
1	Turitella terebra	1	1	1	0	1	1	1	1	1	0	1	1	1	1	1	0	0	1	1	1	0	1	1	0	0	1	1	0	1	1	1	1	0	1	0	1	1	1	1	0	0	1	0	1	1	0	0	0
	Urothoe marina	0	0	0	1	0	0	0	0	0	0	0	0	0	0	0	0	0	0	0	0	0	0	0	0	0	0	0	0	0	0	0	0	0	0	0	0	0	0	0	0	0	0	0	0	0	0	0	0
	Velutina velutina	0	0	0	0	0	0	1	0	0	0	0	1	1	0	1	0	1	0	0	0	1	0	0	0	0	0	0	0	0	0	0	0	0	0	0	0	0	0	0	0	1	0	0	0	0	0	0	0
	Volvulella acuminata	0	0	0	0	0	0	0	0	0	0	0	0	0	0	0	0	0	0	0	0	0	0	0	0	0	1	0	0	0	0	0	0	0	0	0	0	0	0	0	0	0	0	0	0	0	0	0	0
1	Westwoodilla caecula	0	0	0	0	0	1	1	0	0	1	0	0	0	0	0	0	0	0	0	0	0	0	0	0	0	0	0	0	0	0	0	0	0	0	0	0	0	0	0	0	0	0	0	0	0	0	0	0
	Yoldiella minuta	1	1	1	0	1	0	0	0	1	0	1	0	1	1	0	0	1	0	1	1	0	1	0	0	0	1	1	0	1	0	0	0	0	1	1	0	1	0	0	0	0	0	1	0	0	0	0	0
[truncated: 9 more columns]

## Sheet: 1990s
Site id	N8	S5	L9	N11	L4	N9	N15	ÖVF 1:3	N13	N7	Danafj	N6	ÖVF 2:3	N14	N12	N10	ANHOLT	FLADEN	SWVIN
depth	19	19.7	20	20	21	21	23	23	24	26	26.5	27	29	31	48	50	53.5	67	76
Abra alba	34	0	30	0	72	0	0	0	1	0	14	67	2	1	0	0	1	0	0
Abra nitida	28	58	12	7	74	10	5	3	13	19	561	584	173	17	20	14	7	7	37
Abyssoninoe hibernica	0	0	0	0	0	0	0	0	0	0	0	0	0	0	5	1	0	0	0
Acanthocardia echinata	0	0	1	0	1	0	0	0	1	1	1	0	0	0	0	0	0	0	0
Acidostoma obesum	0	0	0	0	0	1	0	0	1	0	0	0	0	1	0	0	0	0	0
Acteon tornatilis	1	0	1	0	0	2	0	0	1	0	0	0	0	0	0	0	0	0	0
Alitta virens	1	1	0	1	0	0	0	0	0	0	0	0	0	0	0	0	0	0	0
Ampelisca brevicornis	47	1	9	59	9	11	33	1	5	1	0	12	0	0	0	0	0	0	0
Ampelisca macrocephala	0	0	0	0	0	1	0	3	0	2	0	0	9	2	1	0	0	1	3
Ampelisca tenuicornis	15	0	0	5	0	32	111	34	119	73	57	14	13	94	13	17	0	0	0
Ampharete baltica	2	2	25	6	5	2	2	6	0	0	0	1	0	0	0	1	2	3	10
Ampharete falcata	0	0	0	0	0	0	0	0	0	0	0	0	0	0	0	0	2	0	1
Ampharete finmarchica	0	0	0	0	0	0	0	0	0	2	0	0	0	0	0	0	0	0	0
Ampharete lindstroemi	0	0	0	0	0	0	0	0	0	0	0	0	0	0	0	0	0	0	1
Amphitrite cirrata	0	0	0	0	0	0	0	0	0	0	0	0	1	0	0	0	0	0	0
Amphiura chiajei	0	0	0	0	0	0	0	2	6	215	60	20	3	158	207	129	277	46	306
Amphiura filiformis	149	1340	114	267	383	1092	1688	1884	1819	809	71	210	391	750	558	298	417	287	520
Angulus tenuis	0	0	0	1	0	0	0	0	0	0	0	0	0	0	0	0	0	0	0
Anobothrus gracilis	0	41	3	1	20	1	20	67	2	15	31	11	123	12	1	1	2	6	2
Anoplodactylus petiolatus	1	0	0	0	0	1	0	0	0	1	0	0	0	0	0	0	0	0	0
Antalis entalis	0	0	0	0	0	0	0	0	0	3	0	0	0	0	0	0	0	0	0
Aphrodita aculeata	0	0	1	0	0	0	2	1	3	8	1	2	8	2	1	0	0	0	0
Apistobranchus tullbergi	0	0	0	0	0	0	0	0	1	0	0	0	0	0	0	0	0	0	0
Aporrhais pespelecani	0	0	0	0	2	0	0	0	0	0	0	0	0	0	0	0	0	0	0
Arctica islandica	16	0	52	2	30	3	5	28	0	1	0	1	12	1	0	0	0	0	0
Argissa hamatipes	0	0	0	0	0	0	0	0	0	0	0	1	0	0	0	0	0	0	0
Arrhis phyllonyx	0	0	0	0	0	0	0	0	0	0	0	0	0	0	0	0	0	0	2
Artacama proboscidea	0	0	0	0	0	1	0	1	1	10	9	32	1	4	0	0	0	2	1
Astacilla longicornis	0	0	0	0	0	0	0	0	0	0	1	0	0	0	0	0	0	0	0
Astarte elliptica	0	0	0	0	0	0	2	0	0	0	0	0	0	0	0	0	0	0	0
Astarte montagui	0	0	1	0	1	0	1	0	0	0	0	0	0	0	0	0	0	0	0
Astropecten irregularis	0	0	0	0	1	0	0	0	0	0	0	0	0	0	0	0	1	0	0
Autonoe longipes	0	0	0	2	0	0	1	0	0	5	0	0	0	0	0	0	0	0	0
Bathymedon longimanus	0	0	0	0	0	0	0	0	0	0	0	0	0	0	2	0	1	1	1
Bathyporeia sarsi	0	0	0	2	0	0	0	0	0	0	0	0	0	0	0	0	0	0	0
Bela brachystoma	0	0	0	1	0	0	0	0	0	0	0	0	0	0	0	0	0	0	0
Bela nebula	0	0	0	0	0	0	0	0	0	0	1	0	0	0	0	0	0	0	0
Brada inhabilis	0	0	0	0	0	0	0	0	2	1	0	18	0	0	0	0	0	0	0
Brada villosa	0	12	1	0	9	13	34	0	48	29	15	18	9	13	0	5	0	4	0
Brissopsis lyrifera	0	0	0	0	0	0	0	0	1	11	0	0	0	4	3	6	5	5	5
Buccinum undatum	0	0	0	0	0	0	0	0	0	0	0	0	1	0	0	0	0	0	0
Byblis gaimardii	0	0	0	0	0	0	0	0	0	0	0	0	0	0	0	1	0	1	6
Bylgides elegans	0	0	0	0	1	0	0	0	0	0	0	1	0	0	0	0	0	0	0
Bylgides sarsi	0	0	0	0	0	0	0	1	0	0	0	0	0	0	0	0	0	0	0
Callianassa subterranea	0	0	0	0	0	0	0	0	0	0	0	0	0	0	0	0	0	1	0
Calocaris macandreae	0	0	0	0	0	0	0	0	0	0	0	0	0	0	1	1	3	2	16
Carcinus maenas	1	0	0	0	0	0	0	0	0	0	0	0	0	0	0	0	0	0	0
Ceratocephale loveni	0	0	0	0	0	0	0	0	0	0	0	0	0	0	1	0	0	0	0
Cerianthus lloydii	0	0	0	0	0	0	0	0	0	0	0	0	0	0	0	0	2	0	0
Chaetoderma nitidulum	0	5	0	0	0	0	6	1	9	3	2	0	14	5	4	1	5	3	0
Chaetopterus norvegicus	0	0	0	0	0	0	0	0	0	1	0	0	0	0	0	0	0	0	0
Chaetopterus variopedatus	0	0	0	0	0	0	0	0	0	0	0	0	0	0	0	0	0	0	1
Chaetozone setosa	2	0	23	8	2	3	2	8	3	3	5	4	0	11	2	12	3	6	50
Chamelea striatula	4	0	0	3	1	1	1	0	2	1	0	0	0	0	0	0	0	0	0
Cheirocratus sundevallii	0	0	0	2	0	0	2	0	0	0	0	0	0	0	0	0	0	0	1
Chone fauveli	0	0	0	0	1	1	0	0	1	0	0	0	0	0	0	0	0	0	0
Clausinella fasciata	0	0	0	0	0	0	0	0	2	1	0	0	0	0	0	0	0	0	0
Corbula gibba	4	36	27	4	33	10	4	3	2	5	17	8	12	0	1	1	0	0	0
Corophium affine	0	0	0	0	0	0	0	5	1	0	0	0	0	0	0	0	0	0	0
Crangon allmani	0	0	0	0	0	0	0	0	0	0	0	0	0	1	0	0	0	0	0
Crassicorophium bonnellii	0	0	0	1	0	0	0	0	0	0	0	0	0	0	0	0	0	0	0
Cylichna cylindracea	1	0	0	4	2	13	1	0	38	15	17	0	0	2	2	0	0	0	0
Diaphana minuta	4	0	0	1	0	1	0	1	0	0	0	0	0	2	0	0	0	0	0
Diastylis lucifera	0	29	17	2	1	1	0	22	7	13	0	32	27	34	24	27	8	26	26
Diastylis rathkei	0	20	228	0	88	0	5	8	0	3	4	21	7	2	0	0	0	0	0
Diastylis tumida	0	0	0	0	0	0	0	0	0	0	11	0	0	0	0	0	0	0	0
Diplocirrus glaucus	6	1	1	10	2	69	2	6	59	21	43	9	3	25	21	16	15	16	57
Drilonereis filum	0	0	0	0	0	0	0	0	0	0	0	0	0	0	0	0	0	1	0
Dyopedos monacantha	0	0	0	0	0	0	0	0	0	0	0	0	2	0	0	0	0	0	0
Echinocardium cordatum	12	2	11	6	0	14	1	2	44	2	1	4	49	0	0	0	0	0	0
Echinocardium flavescens	0	0	0	0	0	0	0	0	0	0	0	0	0	0	0	0	0	0	4
Echinocyamus pusillus	1	0	0	1	0	0	0	0	0	0	0	0	0	0	0	0	0	0	0
Echiurus echiurus	0	0	1	0	0	0	0	0	0	0	0	0	0	0	0	0	0	0	0
Enipo kinbergi	0	0	0	0	0	0	2	0	1	0	0	0	0	0	0	0	0	0	0
Ennucula tenuis	0	0	2	1	0	0	1	1	1	3	1	12	2	2	10	10	79	22	2
Epitonium trevelyanum	0	0	0	0	0	1	0	0	0	1	0	0	0	0	0	0	0	0	0
Eriopisa elongata	0	0	0	1	0	0	0	0	0	0	0	0	0	1	1	7	0	10	13
Eteone flava	1	1	1	1	0	1	1	0	6	0	0	0	5	0	0	0	0	0	0
Eteone longa	0	0	0	1	0	0	0	0	0	0	0	0	1	0	0	0	0	0	0
Euchone papillosa	0	0	0	0	0	0	1	0	0	0	0	0	0	0	0	0	0	0	0
Eudorella emarginata	0	0	0	0	0	3	2	0	1	2	0	0	0	3	23	10	27	2	10
Eudorella truncatula	9	0	0	0	0	53	3	12	22	10	0	1	0	3	0	0	0	0	0
Eumida bahusiensis	0	0	0	0	0	0	0	0	3	1	1	6	0	1	0	0	0	0	0
Eumida sanguinea	0	2	0	0	0	0	0	0	0	0	0	0	0	0	0	0	0	0	0
Galathowenia oculata	5	31	134	25	76	4	61	101	6	0	1	5	2	2	0	2	2	0	5
Gattyana amondseni	0	0	8	0	2	0	1	2	0	0	0	0	1	0	1	1	0	2	2
Gattyana cirrhosa	0	0	0	0	0	0	0	0	0	1	0	0	0	0	0	0	0	0	0
Glycera alba	1	2	19	1	15	7	7	6	6	5	43	17	21	20	11	19	7	24	8
Glycera rouxii	0	0	0	0	0	0	0	0	0	4	0	0	0	1	5	4	5	10	4
Glycinde nordmanni	0	0	0	0	3	3	0	0	1	4	0	0	0	1	2	1	0	6	1
Glyphohesione klatti	0	0	0	0	0	0	0	0	0	0	0	0	0	0	0	2	0	0	0
Golfingia margaritacea	0	0	0	0	0	0	0	0	0	4	0	0	0	0	0	0	0	0	0
Goniada maculata	0	34	47	1	76	16	9	10	11	19	37	1	21	19	20	18	38	18	10
Gyptis rosea	0	0	0	0	0	0	0	0	0	0	0	0	0	0	0	0	0	0	1
Halcampa duodecimcirrata	0	2	0	0	0	0	0	1	0	0	0	0	0	0	0	0	0	0	0
Haploops tenuis	0	0	0	0	0	0	3	2	0	0	0	0	1	0	0	0	0	0	0
Haploops tubicola	0	0	0	0	0	0	0	1	0	0	0	0	0	0	0	0	0	0	0
Harpinia antennaria	0	0	0	1	0	8	0	1	5	3	0	0	0	3	1	0	0	2	19
Harpinia crenulata	0	0	0	0	0	0	0	0	0	0	0	0	0	0	0	1	0	0	0
Hemilamprops roseus	0	0	0	0	0	0	0	0	0	0	0	0	0	0	1	0	0	0	0
Heteromastus filiformis	4	5	111	2	5	2	3	8	5	5	12	4	2	0	9	20	65	268	400
Hyala vitrea	0	0	0	0	0	2	3	0	26	102	36	13	0	20	42	6	31	14	6
Hydractinia carnea	0	0	4	0	0	0	0	0	1	0	0	2	0	1	0	0	0	0	0
Iphimedia obesa	0	0	0	0	0	0	0	1	1	0	0	0	0	0	0	0	0	0	0
Labidoplax buskii	0	11	0	0	3	4	32	0	12	11	0	0	3	0	0	1	0	12	1
Lagisca elisabethae	0	1	0	0	0	0	0	0	0	0	0	0	0	0	0	0	0	0	0
Lagisca propinqua	0	0	0	0	0	0	0	0	0	0	0	0	1	0	0	0	0	0	0
Laonice bahusiensis	0	0	0	0	0	0	0	0	0	0	1	0	0	0	0	0	0	0	0
Laonice cirrata	0	0	0	0	0	0	1	0	6	5	0	0	0	11	1	3	0	10	9
Laonome kroeyeri	0	1	0	0	0	0	0	0	0	0	0	0	0	0	0	0	0	0	0
Leptopentacta elongata	0	0	0	0	1	0	2	1	0	1	1	6	0	2	0	0	0	0	0
Leptostylis villosa	0	0	0	0	0	0	0	0	0	0	0	0	0	0	5	8	0	5	3
Leucon nasica	0	0	0	0	0	0	0	0	1	5	0	0	0	28	149	102	20	44	75
Leucothoe lilljeborgii	0	0	0	0	0	0	0	0	1	7	7	11	0	0	0	0	0	0	0
Levinsenia gracilis	4	0	4	0	3	4	3	12	6	5	7	2	1	6	6	6	1	13	4
Liocarcinus depurator	0	0	0	0	0	0	0	1	0	0	0	0	0	0	0	0	0	0	0
Lysilla loveni	0	0	0	0	0	0	1	0	1	0	0	0	0	0	0	0	0	0	0
Macoma calcarea	0	0	7	1	2	0	0	1	0	0	0	1	0	0	0	0	0	0	0
Maera loveni	0	0	0	0	0	0	0	0	0	0	1	0	0	0	1	0	0	0	0
Magelona alleni	0	0	0	2	0	0	0	0	0	0	0	0	0	0	0	0	0	0	0
Magelona mirabilis	4	0	0	0	0	0	0	0	0	0	0	0	0	0	0	1	0	0	0
Malacobdella grossa	0	0	0	0	0	0	0	0	0	0	0	0	1	0	0	0	0	0	0
Maldane sarsi	0	218	1	0	0	0	21	24	1	11	95	395	0	106	51	13	298	0	0
Malmgreniella lunulata	0	0	0	0	0	0	0	0	0	0	0	0	0	0	0	0	0	0	1
Mangelia attenuata	0	0	0	0	0	1	0	0	1	1	0	0	1	0	0	0	0	0	0
Melanella lubrica	1	0	0	0	0	1	0	0	1	2	0	0	0	0	0	0	0	0	0
Melanella polita	0	0	0	0	0	0	0	0	1	0	0	0	0	0	0	0	0	0	0
Melinna cristata	0	0	0	0	0	0	0	0	0	0	0	0	0	0	0	0	0	0	1
Mendicula ferruginosa	0	0	0	0	0	0	0	0	0	0	0	0	0	0	0	0	0	0	1
Merona cornucopiae	0	0	0	0	0	0	0	0	0	0	0	1	0	0	0	7	0	0	0
Modiolus modiolus	0	0	0	0	0	0	0	0	0	0	0	0	1	0	0	0	0	0	0
Monoculodes packardi	0	0	0	0	0	0	0	0	0	0	0	0	0	0	1	0	0	0	4
Monoculodes tenuirostratus	0	0	0	0	0	0	0	0	0	0	0	0	0	0	0	0	0	0	2
Musculus niger	0	2	0	0	0	0	0	0	0	0	0	1	0	0	0	0	0	0	0
Mya arenaria	0	0	0	0	7	0	0	0	1	0	0	1	0	0	0	0	0	0	0
Mya truncata	0	0	0	0	1	0	0	0	0	0	0	0	1	0	0	0	0	0	0
Myrtea spinifera	0	0	0	0	0	0	0	0	0	0	2	0	0	0	0	0	0	0	0
Mysella bidentata	181	94	68	39	85	100	354	31	24	107	42	76	113	41	28	16	56	18	222
Mysia undata	0	0	0	0	0	1	2	1	1	2	0	0	0	0	0	0	0	0	0
Mytilus edulis	1	0	0	0	0	0	0	0	0	0	0	0	0	0	0	0	0	0	0
Nassarius incrassatus	0	0	0	0	0	0	0	0	0	0	0	1	0	1	0	0	0	0	0
Nassarius pygmaeus	0	0	6	0	0	0	0	0	1	0	2	1	2	0	0	0	0	0	0
Neoleanira tetragona	0	0	0	0	0	0	0	0	0	0	0	0	1	0	0	0	0	0	0
Nephtys caeca	0	0	0	2	3	0	0	0	0	0	1	0	0	0	0	0	0	0	0
Nephtys ciliata	0	1	0	0	0	0	0	2	0	0	0	1	1	1	0	0	0	0	0
Nephtys hombergii	164	22	30	100	4	73	31	51	71	8	0	3	5	0	0	1	0	0	0
Nephtys incisa	1	6	1	0	0	5	8	3	1	19	12	11	0	5	7	14	2	1	1
Nephtys longosetosa	0	0	0	8	0	0	0	7	0	0	0	0	0	0	0	0	0	0	0
Nephtys paradoxa	0	0	0	0	0	0	0	0	0	0	0	0	0	0	0	0	0	2	4
Notomastus latericeus	0	0	0	0	0	1	0	0	1	3	7	0	0	0	0	0	0	0	0
Nucula nitidosa	5	0	78	3	25	1	0	0	0	2	0	108	0	12	26	34	41	13	5
Nucula sulcata	0	0	0	0	0	0	0	0	0	0	0	2	0	0	7	70	0	1	0
Nuculana minuta	0	0	0	0	0	0	0	0	0	1	5	0	0	1	0	0	0	0	0
Nuculana pernula	0	1	0	0	2	0	0	2	1	0	0	1	18	0	0	1	19	0	0
Onchnesoma steenstrupi	0	0	0	0	0	0	0	0	0	1	0	0	0	0	0	0	0	0	0
Ophelina acuminata	3	1	3	2	1	1	1	2	4	1	0	3	2	1	0	1	1	0	0
Ophiocten affinis	0	0	0	0	0	0	4	6	0	1	0	0	0	7	0	0	6	0	3
Ophiodromus flexuosus	0	2	4	0	3	1	2	0	6	8	9	6	0	4	9	11	2	1	4
Ophiura albida	18	17	12	7	11	1	31	27	0	0	3	40	98	2	0	0	0	0	0
Ophiura ophiura	0	0	0	0	1	0	0	0	0	0	0	0	0	0	0	0	0	0	0
Ophiura robusta	0	0	0	0	0	0	0	0	0	0	0	0	1	0	0	0	0	0	0
Owenia fusiformis	0	0	2814	1	74	1	6	18	3	4	0	0	0	0	0	1	0	0	0
Pagurus bernhardus	1	0	0	0	0	0	0	0	0	0	0	0	0	0	0	0	0	0	0
Palliolum tigerinum	0	0	0	0	0	0	0	1	0	0	0	0	0	0	0	0	0	0	0
Panthalis oerstedi	0	0	0	0	0	0	0	0	0	0	0	0	0	1	3	7	1	1	1
Paradoneis eliasoni	0	0	1	0	0	0	0	0	0	1	0	0	0	0	0	1	0	0	1
Paramphinome jeffreysi	0	0	0	0	0	0	0	0	0	0	0	0	0	0	0	0	0	3	6
Paraonis fulgens	0	0	0	0	0	0	0	0	0	1	0	0	0	0	0	0	0	0	0
Parvicardium minimum	0	1	0	0	0	0	0	1	1	1	0	0	0	6	2	1	2	1	5
Parvicardium pinnulatum	0	0	0	0	0	0	0	0	0	0	0	0	0	0	2	0	0	0	0
Pectinaria auricoma	2	3	19	7	33	7	22	3	32	51	22	0	44	24	4	2	0	0	0
Pectinaria belgica	0	1	3	0	0	0	1	1	0	4	0	4	4	3	1	3	0	0	0
Pectinaria koreni	0	0	21	0	10	0	0	2	0	1	0	1	0	0	0	0	0	0	0
Peringia ulvae	0	0	0	0	0	0	0	0	0	0	0	0	34	0	0	0	0	0	0
Perioculodes longimanus	0	0	0	4	0	1	0	0	1	1	0	0	0	1	0	0	0	0	0
Phascolion strombus	0	4	0	0	0	2	1	0	0	3	1	0	0	0	0	0	2	0	0
Phaxas pellucida	5	2	10	11	9	5	1	2	1	1	34	15	2	2	0	0	0	0	0
Philine aperta	3	1	0	2	0	3	0	0	14	1	0	2	0	0	0	0	0	0	0
Philine scabra	0	5	0	0	0	8	6	0	13	9	0	1	4	1	0	0	2	0	0
Philocheras bispinosus	0	0	0	0	0	0	0	0	0	0	0	2	21	1	0	0	0	0	0
Pholoe baltica	107	181	196	105	224	107	230	0	218	23	0	278	0	105	64	31	82	22	154
Pholoe inornata	0	0	0	0	0	0	0	295	0	0	0	0	149	0	0	0	0	0	0
Pholoe pallida	0	0	0	0	0	0	1	2	1	1	0	1	0	9	6	1	4	6	1
Phoronis muelleri	30	56	43	24	34	25	9	3	74	38	60	1	0	3	3	3	0	38	0
Phyllodoce groenlandica	7	0	4	1	6	0	0	5	6	0	1	0	6	0	0	0	0	0	2
Phyllodoce maculata	0	0	0	0	0	1	0	0	0	0	0	0	0	0	0	0	0	0	0
Phyllodoce rosea	0	0	0	0	0	0	0	0	0	0	0	0	0	0	0	1	0	0	0
Pista cristata	0	0	0	0	0	0	0	0	0	4	0	0	1	0	1	0	0	0	0
Pistella lornensis	0	0	0	0	0	0	0	0	0	0	22	0	0	0	0	0	0	0	0
Podarkeopsis helgolandicus	0	0	0	0	0	0	0	0	0	0	0	0	0	0	0	0	0	2	0
Polinices pulchella	3	0	3	10	0	1	0	0	2	1	4	3	1	3	1	4	0	1	3
Polydora ciliata	0	0	0	0	0	0	0	0	0	0	0	0	0	0	0	0	2	0	1
Polydora cornuta	14	0	0	10	1	5	2	0	5	1	0	0	0	0	0	0	0	0	0
Polyphysia crassa	1	4	12	0	6	0	14	2	0	13	0	0	1	7	5	7	3	0	0
Pontocrates altamarinus	0	0	0	0	0	0	1	0	0	0	0	0	0	0	0	0	0	0	0
Praxillella praetermissa	5	0	0	0	0	2	0	0	2	11	6	0	0	4	0	0	0	0	0
Priapulus caudatus	0	0	1	0	0	0	0	0	0	1	5	9	5	0	0	0	0	0	0
Prionospio cirrifera	0	0	0	0	0	0	0	0	1	0	3	0	0	0	1	0	0	0	0
Prionospio fallax	58	4	100	30	23	95	5	15	40	9	42	36	174	6	2	8	0	0	0
Prionospio malmgreni	0	0	0	0	0	0	0	0	0	0	0	0	0	0	0	0	0	4	5
Prionospio multibranchiata	0	0	0	0	0	0	0	0	1	1	0	0	0	0	5	2	0	2	6
Prionospio steenstrupi	0	0	0	0	0	0	0	0	0	0	0	0	0	0	0	0	0	1	0
Protomedeia fasciata	0	4	0	1	0	10	16	22	12	0	0	0	0	0	1	0	2	0	1
Retusa umbilicata	0	0	0	0	0	0	0	0	0	0	0	0	1	0	0	0	0	0	0
Rhodine gracilior	7	32	1	1	0	3	5	37	29	70	43	32	2	0	0	0	0	0	0
Rhodine loveni	0	0	0	0	0	0	0	0	0	1	0	0	0	1	5	9	2	11	2
Sabella pavonina	0	0	0	0	0	0	4	0	0	0	0	0	0	0	0	0	0	0	0
Saxicavella jeffreysi	0	0	0	0	1	0	0	0	0	0	0	0	0	0	0	7	0	3	14
Scalibregma inflatum	9	4	18	10	1	9	3	0	7	1	27	82	0	0	1	0	0	0	1
Scolelepis squamata	0	0	0	0	0	0	0	0	0	1	0	0	0	1	0	7	0	0	0
Scolelepis tridentata	0	0	0	0	0	0	0	0	0	0	0	0	0	0	0	0	0	3	1
Scoletoma fragilis	0	1	0	0	0	0	0	2	0	1	0	0	5	0	1	0	0	0	0
Scoloplos armiger	149	5	14	71	3	154	4	14	78	9	28	71	82	0	2	0	0	0	0
Sphaerodorum flavum	4	16	1	4	4	47	15	5	66	34	12	30	65	1	4	3	4	6	4
Spio filicornis	0	0	0	2	0	2	0	0	0	0	0	0	0	0	0	0	0	0	0
Spiophanes bombyx	0	0	1	4	0	3	2	0	0	0	0	0	0	0	0	0	0	0	0
Spiophanes kroeyeri	0	0	0	0	0	0	0	3	1	7	0	0	0	0	0	10	4	23	58
Spisula subtruncata	0	0	0	1	0	0	0	0	0	0	0	0	0	0	0	0	0	0	0
Streblosoma intestinale	0	0	0	0	0	0	0	0	0	1	0	0	0	0	0	0	0	0	0
Tellimya ferruginosa	2	0	0	0	0	0	0	3	3	7	1	1	4	9	0	0	0	0	0
Tellimya tenella	0	0	0	0	0	0	0	0	0	1	0	0	0	0	16	10	2	4	12
Terebellides stroemi	0	5	2	1	0	0	3	8	2	11	24	1	2	0	0	5	0	8	3
Tharyx killariensis	0	0	0	0	0	0	0	0	0	0	0	0	0	0	0	0	0	5	5
Thracia convexa	0	0	0	0	0	0	0	0	0	0	6	0	0	0	0	0	0	0	0
Thracia papyracea	0	0	0	0	0	1	0	0	0	9	0	0	0	0	0	0	0	0	0
Thyasira equalis	2	1	0	0	0	0	0	0	2	6	0	0	0	18	16	29	9	119	51
Thyasira flexuosa	54	1	10	55	5	107	0	0	10	6	0	6	125	10	5	2	4	0	0
Thyasira sarsii	0	0	0	0	0	0	0	0	12	0	38	0	7	0	6	17	1	1	1
Thysanocardia procera	0	0	0	0	0	0	0	0	0	3	0	0	0	0	1	0	0	0	0
Trichobranchus roseus	3	0	0	2	0	20	1	0	24	25	3	3	0	3	1	0	0	4	1
Trochochaeta multisetosa	0	0	6	0	0	0	0	3	0	0	1	8	0	0	1	0	0	0	0
Turritella communis	2	0	0	17	0	65	1	0	77	113	0	0	0	7	3	1	0	0	0
Upogebia deltaura	0	0	0	0	0	0	1	0	0	0	0	0	0	0	0	0	0	0	0
Virgularia mirabilis	0	13	1	0	1	0	0	8	0	0	0	0	0	0	2	0	4	0	0
Westwoodilla caecula	0	0	0	0	0	2	8	13	11	14	1	0	2	5	6	2	0	0	2
Xenoturbella bocki	0	0	0	0	0	0	0	0	0	0	0	0	0	0	0	0	0	1	1

## Sheet: 2000s
Site id	N8	S5	L9	N11	L4	N9	N15	ÖVF 1:3	N13	N7	DANA	N6	ÖVF 2:3	N14	N12	N10	ANHOLT	FLADEN	VINGA SW
Depth (m)	19	19.7	20	20	21	21	23	23	24	26	26.5	27	29	31	48	50	53.5	67	76
Abra alba	0	15	9	0	1	0	0	4	0	0	0	0	9	0	0	0	0	0	0
Abra nitida	13	245	15	9	13	23	16	131	49	38	532	55	106	25	7	7	21	18	79
Abra prismatica	0	0	0	3	0	0	0	0	0	0	0	0	0	0	0	0	0	0	0
Abyssoninoe hibernica	0	0	0	0	0	0	0	0	0	5	0	0	0	1	18	8	1	26	47
Acanthocardia echinata	0	1	0	0	0	0	2	0	0	0	0	0	0	0	0	0	0	0	0
Acidostoma obesum	0	0	0	6	0	0	2	0	0	0	0	0	0	0	0	0	0	0	0
Acteon tornatilis	0	2	0	2	0	0	0	0	2	0	2	0	0	0	0	0	0	0	0
Alitta virens	0	0	0	0	0	2	0	0	0	0	0	0	0	0	0	0	0	0	0
Ampelisca brevicornis	11	0	0	18	0	7	0	0	6	0	1	1	0	0	0	0	0	0	0
Ampelisca diadema	0	83	0	0	0	0	0	24	0	0	0	0	29	0	0	0	0	0	0
Ampelisca macrocephala	0	0	0	0	0	0	0	1	0	0	0	0	1	0	0	0	2	0	2
Ampelisca tenuicornis	11	0	0	1	0	7	28	4	7	12	5	1	11	6	6	1	0	0	0
Ampelisca typica	0	0	0	0	0	0	0	6	0	0	0	0	0	0	0	0	0	0	0
Ampharete baltica	12	33	23	13	22	5	19	29	8	2	0	3	41	2	1	1	0	1	0
Ampharete falcata	0	0	0	0	0	0	0	0	0	0	0	0	0	0	0	0	0	0	9
Ampharete finmarchica	0	0	0	0	0	0	0	0	0	0	0	0	1	0	0	0	0	0	0
Ampharete grubei	0	0	0	0	0	0	0	1	0	0	0	0	0	0	0	0	0	0	0
Ampharete lindstroemi	0	0	0	0	0	0	0	0	0	0	5	0	0	0	0	0	0	2	6
Amphiura chiajei	0	0	0	0	0	0	4	3	6	102	27	7	18	165	84	88	512	67	573
Amphiura filiformis	541	568	44	379	11	902	767	1825	1050	610	11	124	1095	718	455	434	512	557	815
Anobothrus gracilis	2	41	2	0	2	1	7	57	3	6	0	1	108	5	1	2	7	0	5
Aoridae	0	0	0	0	0	1	0	0	0	0	0	1	0	0	0	0	0	0	0
Aphrodita aculeata	0	0	0	0	0	0	1	1	1	0	3	1	0	0	0	0	0	0	1
Apistobranchus tullbergi	0	2	0	0	0	0	0	0	0	0	0	0	0	0	0	0	0	0	0
Arctica islandica	14	1	36	10	5	4	3	19	6	0	0	1	5	0	0	0	0	0	0
Argissa hamatipes	0	0	0	0	0	0	0	0	0	0	0	0	0	0	0	0	0	0	1
Armina loveni	0	0	0	0	0	0	0	0	0	0	0	0	0	0	0	0	0	0	1
Artacama proboscidea	0	0	0	0	0	1	0	5	2	0	4	4	0	1	0	0	0	1	0
Astarte montagui	0	0	0	0	0	0	4	0	0	0	0	0	0	0	0	0	0	0	0
Astropecten irregularis	0	0	1	0	1	1	0	0	0	0	0	0	0	0	0	0	0	0	0
Bathymedon longimanus	0	0	0	0	0	0	0	0	0	0	0	0	0	0	0	0	1	0	1
Bathyporeia pelagica	0	0	0	1	0	0	0	0	0	0	0	0	0	0	0	0	0	0	0
Bathyporeia sarsi	0	0	0	5	0	0	0	0	0	0	0	0	0	0	0	0	0	0	0
Bela brachystoma	0	0	0	0	0	0	0	0	2	0	1	0	0	0	0	0	0	0	0
Brada inhabilis	0	0	0	0	0	0	0	0	0	0	0	4	0	0	0	0	0	0	0
Brada villosa	0	1	0	0	0	0	0	26	3	0	1	1	4	2	3	3	23	0	0
Brissopsis lyrifera	0	0	0	0	0	0	0	0	2	10	0	0	0	1	5	5	6	5	8
Buccinum undatum	0	0	0	0	0	0	0	0	0	0	0	0	2	0	0	0	0	0	0
Bylgides elegans	3	0	1	0	0	0	0	0	0	0	0	0	0	0	0	0	0	0	0
Bylgides sarsi	0	1	0	0	0	0	0	4	0	0	0	0	6	0	0	0	0	0	0
Callianassa subterranea	0	0	0	0	0	0	0	0	0	0	2	0	0	0	0	0	0	0	0
Calocaris macandreae	0	0	0	0	0	0	0	0	0	1	0	0	0	0	0	0	1	0	0
Capitella capitata	0	1015	0	0	0	0	0	38	0	0	0	0	20	0	0	0	0	0	0
Caulleriella bioculata	0	0	0	0	0	0	0	0	0	0	0	0	1	0	0	0	0	0	0
Chaetoderma nitidulum	0	4	0	1	1	0	5	31	5	1	0	0	56	5	0	4	2	0	0
Chaetopterus norvegicus	0	0	0	0	0	0	0	0	0	0	0	0	0	0	0	1	0	0	0
Chaetozone setosa	6	0	1	117	3	7	1	20	2	6	6	5	3	11	4	4	4	6	0
Chamelea striatula	4	0	0	12	1	2	0	1	3	4	0	2	0	0	0	0	0	0	0
Cheirocratus intermedius	0	0	0	0	0	0	0	1	0	0	0	0	0	0	0	0	0	0	0
Cheirocratus sundevallii	0	1	0	0	0	0	0	2	0	0	0	0	0	0	0	0	0	0	0
Chone fauveli	0	0	0	1	0	0	0	0	0	0	0	0	0	0	0	0	0	0	0
Cirratulus cirratus	0	0	0	0	0	0	0	0	0	0	0	0	1	0	0	0	0	0	0
Corbula gibba	24	10	8	18	3	49	9	12	52	25	139	50	1	1	0	1	0	2	0
Corophium affine	0	0	0	0	0	0	1	0	0	1	0	0	0	0	0	0	0	0	0
Cylichna cylindracea	9	0	7	16	1	25	6	1	37	11	16	1	3	7	6	2	4	5	6
Diaphana minuta	0	0	0	0	0	0	0	1	0	0	0	0	0	0	0	0	0	0	0
Diastylis bradyi	0	0	0	0	0	0	0	0	0	0	0	0	0	0	0	0	0	0	3
Diastylis laevis	0	0	0	0	0	0	0	0	0	0	0	0	0	0	0	0	0	0	1
Diastylis lucifera	0	29	0	0	0	0	0	19	0	1	2	0	13	3	2	2	24	10	7
Diastylis rathkei	0	2	62	0	83	0	0	5	0	0	1	0	2	0	0	0	0	0	0
Diplocirrus glaucus	32	20	0	3	0	53	0	76	55	15	147	21	11	26	2	14	17	8	33
Dosinia exoleta	0	0	0	0	0	0	0	1	0	0	0	0	0	0	0	0	0	0	0
Dosinia lupinus	0	0	0	1	0	0	0	0	0	0	0	0	0	0	0	0	0	0	0
Drilonereis filum	0	0	0	0	0	0	0	0	0	0	0	0	0	0	0	0	0	0	1
Dyopedos monacantha	0	0	0	0	0	0	0	0	0	0	0	0	2	0	0	0	0	0	0
Echinocardium cordatum	0	0	5	0	5	0	1	4	0	0	0	3	31	0	0	1	0	0	0
Echinocardium flavescens	0	0	0	1	0	0	1	0	3	0	1	0	0	0	0	0	0	0	0
Echiurus echiurus	0	0	0	0	0	0	0	0	0	0	1	0	0	0	0	0	0	0	0
Enipo kinbergi	0	0	0	0	0	0	1	0	0	0	0	0	0	0	0	0	0	0	0
Ennucula tenuis	3	3	0	6	0	2	11	84	8	6	1	2	169	17	4	1	23	34	59
Eriopisa elongata	0	0	0	0	0	0	0	0	0	0	0	0	0	0	0	2	0	4	0
Eteone flava	1	0	2	2	4	3	0	0	1	0	0	0	0	0	0	0	0	0	0
Eteone longa	0	27	1	1	0	1	0	2	1	0	2	0	7	0	0	0	0	1	0
Euchone papillosa	0	1	0	0	0	0	4	0	0	0	0	0	0	0	0	0	0	0	0
Eudorella emarginata	0	0	0	0	0	0	1	0	0	5	1	0	0	1	3	1	4	0	1
Eudorella truncatula	3	0	0	0	0	3	5	1	4	0	0	0	0	0	0	0	0	0	0
Eumida bahusiensis	0	0	0	0	0	0	0	0	3	0	4	0	0	1	0	0	1	1	0
Eumida sanguinea	0	0	0	0	0	0	0	5	0	0	0	0	2	0	0	0	0	0	0
Euspira pallida	0	0	1	0	0	0	0	0	0	0	0	0	0	0	0	0	0	0	0
Fabulina fabula	1	0	56	26	6	0	0	0	0	0	0	0	0	0	0	0	0	0	0
Galathowenia oculata	0	219	3	1	11	18	7	301	13	0	6	0	62	0	0	0	0	2	5
Gari fervensis	1	0	0	1	0	1	2	0	1	0	0	0	0	0	0	0	0	0	0
Gattyana amondseni	1	0	0	0	0	0	0	2	0	0	3	0	0	0	0	0	0	0	0
Gattyana cirrhosa	0	0	0	0	0	0	1	0	0	0	0	0	0	0	0	0	0	0	0
Glycera alba	1	35	7	0	19	4	6	7	2	11	1	2	65	7	5	13	4	13	11
Glycera rouxii	0	0	0	0	0	0	0	0	0	3	0	0	0	5	3	1	4	1	0
Glycinde nordmanni	0	0	0	0	0	0	1	0	1	3	1	0	0	0	0	1	0	0	0
Goniada maculata	3	65	19	1	1	3	12	10	8	14	3	5	25	19	14	33	12	14	2
Harmothoe antilopes	0	0	0	0	0	0	0	0	0	0	0	0	0	0	0	0	0	0	1
Harmothoe impar	0	0	0	0	0	0	0	0	0	0	0	0	0	2	0	0	0	0	0
Harpinia antennaria	0	0	0	3	0	9	0	0	3	0	0	0	0	1	0	0	0	0	12
Harpinia crenulata	0	0	0	0	0	0	0	0	4	0	0	0	0	0	0	0	0	0	0
Harpinia pectinata	0	0	0	0	0	0	0	10	0	0	0	0	0	0	0	0	0	0	0
Hemilamprops roseus	0	0	0	0	0	0	0	0	0	0	0	0	0	0	0	0	0	0	1
Heteromastus filiformis	5	0	207	0	1295	7	4	1	2	7	0	3	3	5	6	5	9	7	28
Hyala vitrea	12	8	0	1	0	15	3	3	67	108	150	88	2	85	75	6	55	12	29
Iphimedia obesa	0	0	0	0	0	0	0	0	0	1	0	0	0	0	0	0	0	0	0
Labidoplax buskii	0	0	0	0	1	0	1	98	3	1	0	0	0	0	0	0	18	0	0
Lamprops fasciatus	0	0	0	0	0	0	0	1	0	0	0	0	0	0	0	0	0	0	0
Laonice bahusiensis	0	0	0	0	0	0	0	0	0	1	0	0	0	0	0	5	3	11	8
Laonice cirrata	0	0	0	0	0	0	0	0	1	0	0	0	0	1	0	0	0	0	0
Laonome kroeyeri	0	12	0	0	0	0	0	1	0	0	0	0	0	0	0	0	0	0	0
Leptochiton asellus	0	0	0	0	0	0	1	0	0	0	0	0	0	0	0	0	0	0	0
Leptopentacta elongata	1	1	0	0	0	0	1	1	0	0	1	0	3	0	0	0	2	0	0
Leptostylis villosa	0	0	0	0	0	0	0	0	0	0	0	0	0	0	0	0	0	1	1
Leucon nasica	0	0	0	0	0	0	0	0	0	0	0	0	0	3	4	1	18	5	18
Leucothoe lilljeborgii	0	0	0	0	0	0	0	0	0	2	3	0	3	0	0	0	0	0	0
Levinsenia gracilis	13	5	5	1	1	4	1	32	6	3	4	2	20	6	0	0	2	6	2
Liocarcinus depurator	0	0	1	0	0	0	0	0	0	0	0	0	0	0	0	0	0	0	0
Lipobranchius jeffreysii	0	0	0	0	0	0	0	0	0	2	1	0	0	1	1	0	9	0	0
Macoma balthica	0	0	0	0	0	0	0	0	0	0	0	0	1	0	0	0	0	0	0
Macoma calcarea	0	0	2	0	3	0	0	0	0	0	0	0	0	0	0	0	0	0	0
Magelona alleni	0	36	15	5	12	0	0	0	1	0	0	1	2	0	0	0	0	0	0
Magelona mirabilis	6	0	1	11	4	7	0	2	3	4	0	0	1	0	0	0	0	0	0
Malacobdella grossa	1	0	2	0	1	0	0	2	0	0	0	0	1	0	0	0	0	0	0
Malacoceros fuliginosus	0	0	0	0	0	0	0	2	0	0	0	0	0	0	0	0	0	0	0
Maldane sarsi	0	118	0	0	4	0	10	7	0	2	0	6	12	36	8	5	58	0	0
Malmgreniella andreapolis	0	0	0	0	0	0	0	0	0	0	0	0	0	0	0	0	0	0	2
Mangelia attenuata	0	0	0	0	0	0	0	0	1	0	0	0	0	0	0	0	0	0	0
Megamphopus cornutus	0	0	0	0	0	0	0	0	0	0	0	0	0	0	0	0	2	0	0
Merona cornucopiae	0	0	0	0	0	0	0	0	0	0	0	0	0	0	1	5	0	0	0
Modiolus modiolus	0	0	0	0	0	0	0	0	0	0	0	0	2	0	0	0	0	0	0
Moerella pygmaea	0	0	0	3	0	0	0	0	0	0	0	0	0	0	0	0	0	0	0
Musculus niger	0	0	0	0	0	0	0	1	0	0	0	0	0	0	0	0	0	0	0
Mya arenaria	0	0	0	0	0	0	0	1	0	0	0	0	0	0	0	0	0	0	0
Mya truncata	0	0	1	0	0	0	0	1	0	0	0	0	2	0	0	0	0	0	0
Mysella bidentata	839	85	92	302	13	1022	103	78	733	139	7	280	218	21	7	3	64	2	15
Mysia undata	2	0	0	4	0	2	3	0	9	5	0	0	0	1	0	0	0	0	0
Nassarius nitidus	0	0	0	0	0	1	0	0	0	0	0	0	0	0	0	0	0	0	0
Nassarius pygmaeus	0	0	0	0	0	0	0	0	0	0	3	0	1	0	0	0	0	0	0
Nephtys caeca	0	0	0	0	0	2	0	0	0	0	0	0	0	0	0	0	0	0	0
Nephtys ciliata	2	0	0	0	0	0	0	3	0	0	1	2	8	0	0	0	1	0	0
Nephtys cirrosa	0	1	0	0	0	0	0	0	0	0	0	0	0	0	0	0	0	0	0
Nephtys hombergii	29	11	37	37	12	42	3	37	25	3	0	1	13	0	0	0	0	0	0
Nephtys incisa	0	0	0	0	2	0	1	0	5	36	36	10	1	15	10	17	12	10	4
Nephtys longosetosa	0	0	0	0	0	0	1	0	1	0	0	0	0	0	0	0	0	0	0
Nephtys paradoxa	0	0	0	0	0	0	0	0	0	0	0	0	0	0	0	0	0	0	1
Nephtys pente	1	0	0	0	0	0	0	0	0	0	0	0	0	0	0	0	0	0	0
Notomastus latericeus	7	0	0	1	0	4	3	0	12	3	1	7	0	0	0	0	0	0	0
Nucula nitidosa	81	236	368	37	156	40	3	61	12	2	383	117	267	3	0	3	0	0	0
Nucula nucleus	0	0	0	0	0	0	0	0	0	0	0	0	6	0	0	0	0	0	0
Nucula sulcata	0	3	0	0	0	0	0	3	0	0	0	0	3	1	2	9	8	9	2
Nuculana minuta	1	2	0	0	0	0	4	3	5	0	0	0	1	0	0	0	1	0	0
Nuculana pernula	0	0	0	0	0	0	0	10	0	0	0	0	6	0	0	0	5	0	0
Ophelia borealis	0	0	1	1	0	0	0	0	0	0	0	0	0	0	0	0	0	0	0
Ophelina acuminata	5	1	10	16	4	8	4	3	6	0	2	13	54	3	2	0	0	0	0
Ophelina norvegica	0	0	0	0	0	0	0	1	0	0	0	0	0	0	0	0	0	0	0
Ophiocten affinis	0	0	0	0	0	0	0	0	0	0	0	0	0	0	0	0	15	0	4
Ophiodromus flexuosus	1	3	0	0	0	1	2	7	4	8	5	1	13	6	7	4	9	7	2
Ophiura albida	0	9	0	0	0	0	0	28	0	0	3	5	0	0	0	0	36	0	0
Ophiura ophiura	0	0	0	0	1	0	0	0	0	0	0	0	0	0	0	0	0	0	0
Orbinia cuvieri	0	0	0	0	0	0	1	0	0	0	0	0	0	0	0	0	0	0	0
Orbinia sertulata	0	0	0	0	0	0	0	0	0	0	0	0	0	0	0	0	0	1	0
Owenia fusiformis	0	0	0	0	0	1	2	10	4	0	0	0	0	0	0	0	0	0	0
Pagurus bernhardus	0	0	0	0	0	0	0	1	1	0	0	0	0	0	0	0	0	0	0
Panthalis oerstedi	0	0	0	0	0	0	0	0	0	0	0	0	0	1	4	3	0	3	1
Paradoneis eliasoni	0	0	1	1	0	0	0	0	0	1	0	0	0	0	0	0	0	0	0
Pariambus typicus	0	0	0	0	0	0	0	0	2	0	0	0	0	0	0	0	0	0	0
Parougia eliasoni	0	0	0	0	0	0	0	0	0	0	0	0	0	0	0	0	0	1	0
Parvicardium minimum	0	0	0	0	1	0	0	1	0	0	0	0	0	0	0	0	1	0	0
Parvicardium pinnulatum	1	0	0	0	0	0	0	0	1	0	0	0	0	0	0	0	0	0	0
Pectinaria auricoma	2	33	16	1	1	2	40	36	15	3	1	0	3	3	0	0	2	0	0
Pectinaria belgica	0	3	0	0	0	0	2	2	0	4	2	0	0	2	0	1	0	2	1
Pectinaria koreni	0	1	1	0	2	0	0	2	1	0	0	0	0	0	0	0	0	0	0
Pennatula phosphorea	0	0	0	0	0	0	0	0	0	0	0	0	0	0	0	0	0	0	1
Peringia ulvae	0	0	0	0	0	0	0	2	0	0	0	0	1	0	0	0	0	0	0
Perioculodes longimanus	0	0	0	1	0	0	0	0	4	1	0	0	0	0	0	0	0	0	0
Petaloproctus borealis	0	0	0	0	0	0	1	0	0	0	0	0	0	0	0	0	0	0	0
Phascolion strombus	0	0	0	0	0	0	2	0	0	0	2	0	4	0	0	0	0	0	0
Phaxas pellucida	2	11	3	5	0	2	3	6	1	2	8	0	3	0	0	0	0	0	2
Pherusa plumosa	0	0	0	0	0	0	1	0	0	0	0	0	0	0	0	0	0	0	0
Philine aperta	2	1	4	0	0	1	0	1	0	0	6	0	0	0	0	0	0	0	0
Philine scabra	0	0	4	0	0	5	1	0	5	0	0	0	0	0	0	0	1	0	0
Philocheras bispinosus	0	0	0	0	0	0	0	0	1	0	0	0	0	0	1	0	0	0	0
Pholoe baltica	78	0	67	105	41	89	55	0	58	18	15	37	0	44	8	14	44	27	53
Pholoe inornata	0	518	0	0	0	0	0	176	0	0	0	0	434	0	0	0	0	0	0
Pholoe pallida	0	0	0	0	0	0	0	17	0	3	0	5	1	8	5	6	12	13	12
Phoronis muelleri	101	234	200	90	181	102	39	159	118	28	20	26	0	5	0	0	1	1	0
Photis longicaudata	0	0	0	0	0	0	0	0	0	1	0	0	0	0	0	0	0	0	0
Phyllodoce groenlandica	0	2	0	0	1	0	0	1	1	0	0	2	1	1	0	0	0	0	0
Phyllodoce rosea	0	0	0	0	0	0	0	0	0	0	0	0	0	0	0	0	0	1	0
Pistella lornensis	0	0	0	0	0	0	0	0	0	2	14	0	0	0	0	0	0	0	0
Podarkeopsis helgolandicus	0	0	0	0	0	0	0	0	0	0	3	0	0	1	0	0	2	0	0
Polinices pulchella	0	0	0	3	0	0	0	0	3	0	1	2	0	1	0	0	1	1	0
Polycirrus medusa	0	0	0	0	0	0	0	0	0	0	0	1	0	0	0	0	0	0	0
Polydora caulleryi	0	0	1	0	0	0	0	0	0	0	0	0	0	0	0	0	0	0	0
Polydora ciliata	0	0	0	0	0	0	0	0	0	0	0	0	0	0	0	0	2	3	9
Polydora coeca	0	0	0	0	0	0	0	16	0	0	0	0	1	0	0	0	0	0	0
Polydora cornuta	4	0	0	22	0	1	0	1	1	0	0	0	0	0	0	0	0	0	0
Polyphysia crassa	0	0	0	0	0	0	1	1	0	1	0	0	0	2	1	1	10	0	0
Potamilla neglecta	0	4	0	0	0	0	0	0	0	0	0	0	0	0	0	0	0	0	0
Praxillella praetermissa	1	0	0	0	0	0	4	9	11	19	0	0	2	5	0	0	0	0	0
Praxillura longissima	0	0	0	0	0	0	0	1	0	0	0	0	0	0	0	0	0	0	0
Priapulus caudatus	0	3	0	0	0	0	0	2	0	0	2	6	7	0	0	1	0	1	0
Prionospio banyulensis	0	0	0	0	0	0	0	3	0	0	0	0	0	0	0	0	0	0	0
Prionospio cirrifera	0	3	0	0	0	0	0	0	0	0	0	0	0	0	0	0	0	0	0
Prionospio fallax	91	317	21	21	24	117	24	469	52	17	4	19	782	32	11	6	0	4	3
Prionospio multibranchiata	0	0	0	1	0	0	1	0	7	12	0	0	0	2	1	3	0	0	3
Prionospio steenstrupi	0	0	0	0	0	0	0	5	0	0	0	0	0	0	0	0	0	0	0
Protomedeia fasciata	0	0	0	0	0	0	0	29	4	0	0	0	2	1	0	0	1	0	1
Pseudopolydora antennata	0	0	0	0	0	0	0	0	0	0	1	0	0	0	0	0	0	0	0
Psolus phantapus	0	0	0	0	0	0	1	0	0	0	0	0	0	0	0	0	0	0	0
Pygospio elegans	0	0	0	0	0	0	0	1	0	0	0	0	0	0	0	0	0	0	0
Retusa obtusa	0	0	0	4	0	0	0	0	0	0	0	0	0	0	0	0	0	0	0
Retusa umbilicata	0	0	0	0	0	0	0	2	0	0	0	0	0	0	0	0	0	0	0
Rhodine gracilior	0	0	0	0	0	1	6	85	6	1	1	5	17	0	0	0	0	0	0
Rhodine loveni	0	0	0	0	0	0	0	0	0	0	1	0	0	1	8	4	2	9	0
Saxicavella jeffreysi	0	0	0	0	0	0	0	0	0	0	0	0	0	0	0	5	0	0	0
Scalibregma inflatum	48	117	222	51	558	71	35	14	47	8	136	10	297	4	0	0	0	0	1
Scolelepis tridentata	0	0	0	0	0	1	0	0	0	0	0	0	0	2	3	2	0	2	0
Scoletoma fragilis	0	0	0	0	0	0	0	1	0	0	0	0	3	0	0	0	0	0	0
Scoloplos armiger	279	2	18	70	2	240	0	1	30	5	12	50	18	0	0	0	0	0	0
Sige fusigera	0	0	0	0	0	0	0	0	0	0	0	0	0	0	0	0	0	0	1
Siphonoecetes kroeyeranus	0	0	0	6	0	0	0	0	0	0	0	0	0	0	0	0	0	0	0
Sphaerodorum flavum	1	2	0	0	0	4	2	14	41	16	2	2	29	1	1	3	5	1	0
Spio filicornis	2	0	0	12	1	0	0	1	0	0	0	0	0	0	0	0	0	0	0
Spio goniocephala	0	0	0	0	0	0	0	0	0	0	0	1	0	0	0	0	0	0	0
Spiophanes bombyx	2	0	0	9	0	0	0	1	0	0	0	0	0	0	0	0	0	0	0
Spiophanes kroeyeri	0	0	0	0	0	0	1	2	1	3	0	0	3	5	4	7	12	26	51
Spisula subtruncata	0	1	0	2	0	0	0	0	0	0	1	0	0	0	0	0	0	0	0
Sthenelais limicola	0	0	0	0	0	1	0	0	0	0	0	0	0	0	0	0	0	0	0
Streblosoma intestinale	0	0	0	0	0	0	0	1	0	0	0	0	0	0	0	0	0	0	0
Syllides longocirrata	0	0	0	0	0	0	1	0	0	0	0	0	0	0	0	0	0	0	0
Tellimya ferruginosa	0	0	1	2	1	0	0	3	2	0	0	1	6	0	0	0	0	0	0
Tellimya tenella	0	0	0	0	0	0	0	0	0	7	0	0	0	0	0	3	18	26	17
Terebellides stroemi	0	18	0	0	0	0	3	17	13	17	48	5	5	13	1	5	5	10	29
Tharyx killariensis	0	0	0	0	0	0	1	2	0	0	0	0	0	0	0	2	0	1	1
Thracia convexa	0	0	0	0	0	0	0	1	0	0	4	0	0	0	0	0	0	0	0
Thracia papyracea	1	0	0	11	0	0	0	0	0	1	0	0	0	0	0	1	0	0	0
Thyasira equalis	0	0	0	0	0	0	0	0	15	2	0	2	0	2	0	0	0	3	1
Thyasira flexuosa	12	19	8	1	2	21	0	29	10	8	57	1	369	1	0	0	3	1	2
Thyonidium drummondi	0	0	0	0	0	0	3	0	0	0	0	0	0	0	0	0	0	0	0
Trichobranchus roseus	0	0	0	0	0	0	12	0	13	14	5	0	0	14	0	0	1	0	1
Trochochaeta multisetosa	3	1	0	0	0	1	0	5	0	0	0	1	114	0	0	0	0	0	0
Turbonilla fulvocincta	0	0	0	0	0	0	0	3	0	0	0	0	0	0	0	0	0	0	0
Turritella communis	1	5	0	10	0	8	2	0	56	30	13	0	0	5	0	0	0	2	0
Upogebia deltaura	0	0	0	0	0	0	0	0	1	2	0	0	0	0	0	0	0	0	0
Virgularia mirabilis	0	12	0	0	0	0	0	4	0	0	0	0	0	0	0	0	2	0	0
Vitreolina philippii	1	0	0	2	0	1	0	0	0	0	0	1	0	0	0	0	0	0	0
Westwoodilla caecula	0	0	0	0	0	2	1	2	2	2	1	0	0	0	0	1	0	0	0
Xenoturbella bocki	0	0	0	0	0	0	0	0	0	0	0	0	0	0	0	0	1	0	0
