# Supplementary material for: Substantial changes in the depth distributions of benthic invertebrates in the eastern Kattegat since the 1880s
Source: Ecol Evol. 2018 Aug 29;8(18):9426–38. doi: 10.1002/ece3.4395 (PMC6194265; doi:10.1002/ece3.4395)
Supplement: Supplementary file 3 [file ECE3-8-9426-s003.xlsx]

## Sheet: Table legend
Table S3 Maximal depths of occurrence (MD, metres) and trait assignments of the 117 species present both in old and recent time. Maxsize denote maximal body size where L = Large > 5cm, M = Medium 1-5 cm and S = Small <1cm. Emergent/Semi-Emergent denote position in relation to the sediment-water interface, where epi = close to the interface in the sediment or emergent wholly or partly above the in…
			Percentage of species
			1990s	2000s
MD stayed within <30 m zone with low fishing pressure in recent time			3.7	5.2
MD moved from <30m zone to >30m zone with high fishing pressure in recent time			4.6	4.1
MD moved from >30m zone to <30m zone			33	33
MD stayed within >30 m zone			59	57

## Sheet: Table
Species	Taxonomic group	MD1880	MD1990	MD2000	MD change 1800 1990	MD change 1800 2000	Maxsize	Position in relation to sediment-water interface	Motility
Palliolum tigerinum	bivalvia mollusca	47.58	23		1		L	epi	err
Crangon allmani	decapoda crustacea	43.92	31		1		L	epi	err
Liocarcinus depurator	decapoda crustacea	62.22	23	20	1	1	L	epi	err
Pagurus bernhardus	decapoda crustacea	79	19	24	1	1	L	epi	err
Astropecten irregularis	echinodermata	45.75	53.5	21	2	1	L	epi	err
Ophiura albida	echinodermata	56.73	31	53.5	1	1	L	epi	err
Ophiura ophiura	echinodermata	31.11	21	21	1	1	L	epi	err
Bela brachystoma	gastropoda mollusca	49.41	20	26.5	1	1	L	epi	err
Buccinum undatum	gastropoda mollusca	79	29	29	1	1	L	epi	err
Acanthocardia echinata	bivalvia mollusca	49.41	26.5	23	1	1	L	epi	sess
Arctica islandica	bivalvia mollusca	60.39	31	29	1	1	L	epi	sess
Astarte elliptica	bivalvia mollusca	45.75	23		1		L	epi	sess
Astarte montagui	bivalvia mollusca	32.025	23	23	1	1	L	epi	sess
Gari fervensis	bivalvia mollusca	45.75		24		1	L	epi	sess
Modiolus modiolus	bivalvia mollusca	40.26	29	29	1	1	L	epi	sess
Musculus niger	bivalvia mollusca	54.9	27	23	1	1	L	epi	sess
Mya truncata	bivalvia mollusca	32.025	29	29	1	1	L	epi	sess
Mytilus edulis	bivalvia mollusca	32.94	19		1		L	epi	sess
Thracia convexa	bivalvia mollusca	62.22	26.5	26.5	1	1	L	epi	sess
Thracia papyracea	bivalvia mollusca	40.26	26	50	1	2	L	epi	sess
Aporrhais pespelecani	gastropoda mollusca	58.56	21		1		L	epi	sess
Amphitrite cirrata	polychaeta	71.37	29		1		L	epi	sess/tube
Pista cristata	polychaeta	31.11	48		2		L	epi	sess/tube
Calocaris macandreae	decapoda crustacea	79	79	53.5	3	1	L	infauna	err
Aphrodita aculeata	polychaeta	54.9	48	79	1	2	L	infauna	err
Nephtys ciliata	polychaeta	42.09	31	53.5	1	2	L	infauna	err
Nephtys incisa	polychaeta	32.94	79	79	2	2	L	infauna	err
Nephtys longosetosa	polychaeta	44.835	23	24	1	1	L	infauna	err
Nephtys paradoxa	polychaeta	51.24	79	79	2	2	L	infauna	err
Scoletoma fragilis	polychaeta	58.56	48	29	1	1	L	infauna	err
Macoma calcarea	bivalvia mollusca	28.365	27	21	1	1	L	infauna	sess
Nuculana pernula	bivalvia mollusca	79	53.5	53.5	1	1	L	infauna	sess
Phaxas pellucida	bivalvia mollusca	40.26	31	79	1	2	L	infauna	sess
Amphiura chiajei	echinodermata	79	79	79	3	3	L	infauna	sess
Brissopsis lyrifera	echinodermata	79	79	79	3	3	L	infauna	sess
Echinocardium cordatum	echinodermata	45.75	29	50	1	2	L	infauna	sess
Echinocardium flavescens	echinodermata	60.39	79	26.5	2	1	L	infauna	sess
Chaetopterus variopedatus	polychaeta	54.9	79		2		L	infauna	sess/tube
Panthalis oerstedi	polychaeta	79	79	79	3	3	L	infauna	sess/tube
Pectinaria belgica	polychaeta	62.22	50	79	1	2	L	infauna	sess/tube
Rhodine loveni	polychaeta	57.645	79	67	2	2	L	infauna	sess/tube
Amphiura filiformis	echinodermata	71.37	79	79	2	2	L	infauna	sess
Lysilla loveni	polychaeta	60.39	24		1		M	epi	sess
Ophiocten affinis	echinodermata	32.94	79	79	2	2	M	epi	err
Ophiura robusta	echinodermata	32.94	29		1		M	epi	err
Acteon tornatilis	gastropoda mollusca	31.11	24	26.5	1	1	M	epi	err
Antalis entalis	gastropoda mollusca	54.9	26		1		M	epi	err
Diastylis rathkei	peracarida crustacea	28.365	31	29	2	2	M	epi	err
Sige fusigera	polychaeta	44.835		79		2	M	epi	err
Chamelea striatula	bivalvia mollusca	32.94	26	27	1	1	M	epi	sess
Dosinia exoleta	bivalvia mollusca	42.09		23		1	M	epi	sess
Mysia undata	bivalvia mollusca	53.07	26	31	1	1	M	epi	sess
Saxicavella jeffreysi	bivalvia mollusca	62.22	79	50	2	1	M	epi	sess
Spisula subtruncata	bivalvia mollusca	22.875	20	26.5	1	2	M	epi	sess
Echinocyamus pusillus	echinodermata	42.09	20		1		M	epi	sess
Leptopentacta elongata	echinodermata	32.94	31	53.5	1	2	M	epi	sess
Turritella communis	gastropoda mollusca	71.37	50	67	1	1	M	epi	sess
Abra nitida	bivalvia mollusca	79	79	79	3	3	M	epi	sess
Abra prismatica	bivalvia mollusca	45.75		20		1	M	epi	sess
Anobothrus gracilis	polychaeta	45.75	79	79	2	2	M	epi	sess/tube
Melinna cristata	polychaeta	42.09	79		2		M	epi	sess/tube
Spiophanes kroeyeri	polychaeta	79	79	79	3	3	M	epi	sess/tube
Terebellides stroemi	polychaeta	62.22	79	79	2	2	M	epi	sess/tube
Brada villosa	polychaeta	60.39	67	79	2	2	M	infauna	err
Eteone longa	polychaeta	21.045	29	67	2	2	M	infauna	err
Goniada maculata	polychaeta	79	79	79	3	3	M	infauna	err
Notomastus latericeus	polychaeta	53.07	26.5	27	1	1	M	infauna	err
Ophelina acuminata	polychaeta	79	53.5	48	1	1	M	infauna	err
Polyphysia crassa	polychaeta	79	53.5	53.5	1	1	M	infauna	err
Chaetoderma nitidulum	caudofoveata mollusca	56.73	67	53.5	2	1	M	infauna	err
Ennucula tenuis	bivalvia mollusca	60.39	79	79	2	2	M	infauna	sess
Nucula sulcata	bivalvia mollusca	79	67	79	1	3	M	infauna	sess
Maera loveni	peracarida crustacea	44.835	48		2		M	infauna	sess
Glycera alba	polychaeta	54.9	79	79	2	2	M	infauna	sess
Gattyana cirrhosa	polychaeta	51.24	26	23	1	1	M	infauna	sess/commensal
Eriopisa elongata	peracarida crustacea	45.75	79	67	2	2	M	infauna	sess/tube
Maldane sarsi	polychaeta	45.75	53.5	53.5	2	2	M	infauna	sess/tube
Pectinaria auricoma	polychaeta	22.875	50	53.5	2	2	M	infauna	sess/tube
Praxillella praetermissa	polychaeta	42.09	31	31	1	1	M	infauna	sess/tube
Cylichna cylindracea	gastropoda mollusca	79	48	79	1	3	S	epi	err
Autonoe longipes	peracarida crustacea	49.41	26		1		S	epi	err
Byblis gaimardii	peracarida crustacea	71.37	79		2		S	epi	err
Cheirocratus sundevallii	peracarida crustacea	54.9	79	23	2	1	S	epi	err
Harpinia crenulata	peracarida crustacea	43.92	50	24	2	1	S	epi	err
Photis longicaudata	peracarida crustacea	56.73		26		1	S	epi	err
Protomedeia fasciata	peracarida crustacea	42.09	79	79	2	2	S	epi	err
Westwoodilla caecula	peracarida crustacea	29.28	79	50	2	2	S	epi	err
Melanella polita	gastropoda mollusca	40.26	24		1		S	epi	sess
Diaphana minuta	gastropoda mollusca	51.24	31	23	1	1	S	epi	err
Mangelia attenuata	gastropoda mollusca	40.26	29	24	1	1	S	epi	err
Nassarius pygmaeus	gastropoda mollusca	31.11	29	29	1	1	S	epi	err
Philine scabra	gastropoda mollusca	71.37	53.5	53.5	1	1	S	epi	err
Astacilla longicornis	peracarida crustacea	58.56	26.5		1		S	epi	err
Diastylis laevis	peracarida crustacea	32.94		79		2	S	epi	err
Diastylis lucifera	peracarida crustacea	26.535	79	79	2	2	S	epi	err
Diastylis tumida	peracarida crustacea	26.535	26.5		3		S	epi	err
Hemilamprops roseus	peracarida crustacea	30.195	48	79	2	2	S	epi	err
Ophiodromus flexuosus	polychaeta	71.37	79	79	2	2	S	epi	err
Corbula gibba	bivalvia mollusca	45.75	50	67	2	2	S	epi	sess
Parvicardium minimum	bivalvia mollusca	54.9	79	53.5	2	1	S	epi	sess
Parvicardium pinnulatum	bivalvia mollusca	31.11	48	24	2	1	S	epi	sess
Chaetozone setosa	polychaeta	54.9	79	67	2	2	S	epi	sess
Ampelisca brevicornis	peracarida crustacea	45.75	27	27	1	1	S	epi	sess/tube
Ampelisca macrocephala	peracarida crustacea	79	79	79	3	3	S	epi	sess/tube
Ampelisca tenuicornis	peracarida crustacea	58.56	50	50	1	1	S	epi	sess/tube
Dyopedos monacantha	peracarida crustacea	42.09	29	29	1	1	S	epi	sess/tube
Haploops tubicola	peracarida crustacea	79	23		1		S	epi	sess/tube
Mediocorophium affine	peracarida crustacea	28.365		26		1	S	epi	sess/tube
Tellimya ferruginosa	bivalvia mollusca	29.28	31	29	2	1	S	infauna	comensal?
Diplocirrus glaucus	polychaeta	71.37	79	79	2	2	S	infauna	err
Glycinde nordmanni	polychaeta	42.09	79	50	2	2	S	infauna	err
Leucon nasica	peracarida crustacea	71.37	79	79	2	2	S	infauna	err
Mysella bidentata	bivalvia mollusca	47.58	79	79	2	2	S	infauna	sess
Thyasira flexuosa	bivalvia mollusca	79	53.5	79	1	3	S	infauna	sess
Eudorella truncatula	peracarida crustacea	29.28	31	24	2	1	S	infauna	sess
Cirratulus cirratus	polychaeta	44.835		29		1	S	infauna	sess
Eudorella emarginata	peracarida crustacea	79	79	79	3	3	S	infauna	sess
